# Supplementary material for: [μ-Bis(diphenyl­phosphan­yl)acetonitrile-κ2 P:P]bis­[chloridogold(I)]
Source: Acta Crystallogr Sect E Struct Rep Online. 2010 Dec 11;67(Pt 1):m64. doi: 10.1107/S1600536810049834 (PMC3050401; doi:10.1107/S1600536810049834)
Supplement: Supplementary file 1 [file e-67-00m64-sup1.cif]

##############################################################################
###                                                                        ###
###        Electronic paper (Acta Crystallographica Section E)             ###
###                                                                        ###
##############################################################################
#                                                                            #
# This CIF contains the data in a paper accepted for publication in Acta     #
# Crystallographica Section E. It conforms to the requirements of Notes      #
# for Authors for Section E, and has been peer reviewed under the auspices   #
# of the IUCr Commission on Journals.                                        #
#                                                                            #
# Full details of the Crystallographic Information File format               #
# are given in the paper "The Crystallographic Information File (CIF):       #
# a New Standard Archive File for Crystallography" by S. R. Hall, F. H.      #
# Allen and I. D. Brown [Acta Cryst. (1991), A47, 655-685].                  #
#                                                                            #
# The current version of the core CIF dictionary is obtainable from          #
# ftp://ftp.iucr.org/pub/cif_core.dic. The current version number is 2.4.    #
#                                                                            #
# Software is freely available for graphical display of the structure(s) in  #
# this CIF.  For information consult the CIF home page http://www.iucr.org/  #
# cif/home.html                                                              #
#                                                                            #
# This file may be used for bona fide research purposes within the           #
# scientific community so long as proper attribution is given to the journal # 
# article from which it was obtained.                                        #
#                                                                            #
##############################################################################
                                             
data_global
_audit_creation_method     'manual editing of form.cif (version 2.0)'
_journal_data_validation_number     ?
_journal_date_recd_electronic     2010-11-26
_journal_date_accepted     2010-11-29
_journal_name_full     'Acta Crystallographica, Section E'
_journal_year     2011
_journal_volume     67
_journal_issue      1
_journal_page_first     m64
_journal_page_last     m64
_journal_paper_category     QM
_journal_coeditor_code     FJ2370
_publ_contact_author_name     'Dr. Werner E. van Zyl'
_publ_contact_author_address
;
School of Chemistry
University of KwaZulu-Natal, Westville Campus
Private Bag X54001, Durban 4000,
South Africa
;
_publ_contact_author_email     vanzylw@ukzn.ac.za
_publ_contact_author_fax     '+27312603091'
_publ_contact_author_phone     '+27312603188'
_publ_section_title
;\
[\m-Bis(diphenylphosphanyl)acetonitrile-\k^2^<i>P</i>:<i>P</i>]\
bis[chloridogold(I)]
;
loop_
    _publ_author_name
    _publ_author_footnote
    _publ_author_address
    'Sithole, Sicelo V.' .
;
School of Chemistry, University of KwaZulu-Natal, Westville Campus
Private Bag X54001, Durban 4000, South Africa
;
    'Staples, Richard J.' .
;
Department of Chemistry, Michigan State University, East Lansing
MI 48824-1322, USA
;
    'Zyl, Werner E. van' .
;
School of Chemistry, University of KwaZulu-Natal, Westville Campus
Private Bag X54001, Durban 4000, South Africa
;
data_I
_chemical_name_systematic
;
[\m-Bis(diphenylphosphanyl)acetonitrile-
\k^2^<i>P</i>:<i>P</i>]bis[chloridogold(I)]
;
_chemical_name_common     ?
_chemical_formula_moiety     'C26 H21 Au2 Cl2 N P2'
_chemical_formula_sum     'C26 H21 Au2 Cl2 N P2'
_chemical_formula_iupac     '[Au2 Cl2 (C26 H21 N P2)]'
_chemical_formula_weight     874.21
_chemical_melting_point     ?
_symmetry_cell_setting     orthorhombic
_symmetry_space_group_name_H-M     'P n a 21'
_symmetry_space_group_name_Hall     'P 2c -2n'
loop_
    _symmetry_equiv_pos_as_xyz
    'x, y, z'
    '-x, -y, z+1/2'
    '-x+1/2, y+1/2, z+1/2'
    'x+1/2, -y+1/2, z'
_cell_length_a     13.9062(8)
_cell_length_b     12.6837(7)
_cell_length_c     14.7938(8)
_cell_angle_alpha     90.00
_cell_angle_beta     90.00
_cell_angle_gamma     90.00
_cell_volume     2609.4(3)
_cell_formula_units_Z     4
_cell_measurement_reflns_used     9778
_cell_measurement_theta_min     2.57
_cell_measurement_theta_max     25.29
_cell_measurement_temperature     173(2)
_exptl_crystal_description     chunk
_exptl_crystal_colour     colourless
_exptl_crystal_size_max     0.22
_exptl_crystal_size_mid     0.21
_exptl_crystal_size_min     0.19
_exptl_crystal_density_diffrn     2.225
_exptl_crystal_density_meas     ?
_exptl_crystal_density_method     'not measured'
_exptl_crystal_F_000     1624
_exptl_absorpt_coefficient_mu     11.575
_exptl_absorpt_correction_type     multi-scan
_exptl_absorpt_process_details     '(SADABS; Bruker, 2009)'
_exptl_absorpt_correction_T_min     0.1889
_exptl_absorpt_correction_T_max     0.2159
_exptl_special_details
;
Data was collected using a BRUKER CCD (charge coupled device) based
diffractometer equipped with an Oxford low-temperature apparatus operating at
173 K. A suitable crystal was chosen and mounted on a glass fiber or nylon
loop using Paratone oil for Mo radiation and Mineral oil for Copper radiation.
Data were measured using omega and phi scans of 0.5\% per frame for 30 s. The
total number of images were based on results from the program COSMO where
redundancy was expected to be 4 and completeness to 0.83\%A to 100%. Cell
parameters were retrieved using <i>APEX</i> II software and refined using
<i>SAINT</i> on all observed reflections.Data reduction was performed using
the <i>SAINT</i> software which corrects for Lp. Scaling and absorption
corrections were applied using <i>SADABS6</i> multi-scan technique, supplied
by George Sheldrick. The structures are solved by the direct method using the
<i>SHELXS97</i> program and refined by least squares method on F2,
<i>SHELXL97</i>, incorporated in <i>SHELXTL</i>.
All H atoms were placed in calculated positions and refined using a riding
model. C---H(aromatic) = 0.94 \%A and <i>U</i>~iso~(H) = 1.2Ueq(C) C---H
(alaphatic) = 0.99 \%A and <i>U</i>~iso~(H) = 1.2Ueq(C) CH2 = 0.98 \%A and
<i>U</i>~iso~(H) = 1.2Ueq(C) CH3 = 0.97\%A and <i>U</i>~iso~(H) = 1.5Ueq(C)
N---H = 0.86 (0.92)\%A and <i>U</i>~iso~(H) = 1.2 <i>U</i>~eq~(N)
O---H(alcohol) = 0.85\%Aand <i>U</i>~iso~(H) = 1.2Ueq(O) O---H(acid) = 0.82
\%A and <i>U</i>~iso~(H) = 1.5Ueq(O)
;
_diffrn_ambient_temperature     173(2)
_diffrn_radiation_type     MoK\a
_diffrn_radiation_wavelength     0.71073
_diffrn_radiation_monochromator     graphite
_diffrn_measurement_device_type     'Bruker APEXII CCD'
_diffrn_measurement_method     '\w and \f 0.5\%'
_diffrn_detector_area_resol_mean     836.6
_diffrn_reflns_number     35892
_diffrn_reflns_av_R_equivalents     0.0594
_diffrn_reflns_av_sigmaI/netI     0.0437
_diffrn_reflns_theta_min     2.11
_diffrn_reflns_theta_max     25.35
_diffrn_reflns_theta_full     25.35
_diffrn_measured_fraction_theta_max     1.000
_diffrn_measured_fraction_theta_full     1.000
_diffrn_reflns_limit_h_min     -16
_diffrn_reflns_limit_h_max     16
_diffrn_reflns_limit_k_min     -15
_diffrn_reflns_limit_k_max     15
_diffrn_reflns_limit_l_min     -17
_diffrn_reflns_limit_l_max     17
_refine_special_details
;
Refinement of <i>F</i>^2^ against ALL reflections. The weighted <i>R</i>-factor
<i>wR</i> and goodness of fit <i>S</i> are based on <i>F</i>^2^, conventional
<i>R</i>-factors <i>R</i> are based on <i>F</i>, with <i>F</i> set to zero for
negative <i>F</i>^2^. The threshold expression of <i>F</i>^2^ >
\s(<i>F</i>^2^) is used only for calculating <i>R</i>-factors(gt) <i>etc</i>.
and is not relevant to the choice of reflections for refinement.
<i>R</i>-factors based on <i>F</i>^2^ are statistically about twice as large
as those based on <i>F</i>, and <i>R</i>- factors based on ALL data will be
even larger.
;
_reflns_number_total     4770
_reflns_number_gt     4621
_reflns_threshold_expression     I>2sigma(I)
_refine_ls_structure_factor_coef     Fsqd
_refine_ls_matrix_type     full
_refine_ls_R_factor_all     0.0257
_refine_ls_R_factor_gt     0.0249
_refine_ls_wR_factor_gt     0.0629
_refine_ls_wR_factor_ref     0.0632
_refine_ls_goodness_of_fit_ref     1.053
_refine_ls_restrained_S_all     1.052
_refine_ls_number_reflns     4770
_refine_ls_number_parameters     298
_refine_ls_number_restraints     1
_refine_ls_hydrogen_treatment     constr
_refine_ls_weighting_scheme     calc
_refine_ls_weighting_details
         'calc w=1/[\s^2^(Fo^2^)+(0.0110P)^2^+3.9118P] where P=(Fo^2^+2Fc^2^)/3'
_atom_sites_solution_hydrogens     geom
_atom_sites_solution_primary     direct
_atom_sites_solution_secondary     difmap
_refine_ls_shift/su_max     0.001
_refine_ls_shift/su_mean     0.000
_refine_diff_density_max     0.757
_refine_diff_density_min     -0.812
_refine_ls_extinction_method     none
_refine_ls_extinction_coef     ?
_refine_ls_abs_structure_details     'Flack (1983), 2283 Friedel pairs'
_refine_ls_abs_structure_Flack     0.014(8)
loop_
    _atom_type_symbol
    _atom_type_description
    _atom_type_scat_dispersion_real
    _atom_type_scat_dispersion_imag
    _atom_type_scat_source
    C C 0.0033 0.0016 'International Tables Vol C Tables 4.2.6.8 and 6.1.1.4'
    H H 0.0000 0.0000 'International Tables Vol C Tables 4.2.6.8 and 6.1.1.4'
    N N 0.0061 0.0033 'International Tables Vol C Tables 4.2.6.8 and 6.1.1.4'
    P P 0.1023 0.0942 'International Tables Vol C Tables 4.2.6.8 and 6.1.1.4'
    Cl Cl 0.1484 0.1585 'International Tables Vol C Tables 4.2.6.8 and 6.1.1.4'
    Au Au -2.0133 8.8022 'International Tables Vol C Tables 4.2.6.8 and 6.1.1.4'
_computing_data_collection     'COSMO (Bruker, 2009)'
_computing_cell_refinement     'APEX2 (Bruker, 2009)'
_computing_data_reduction     'SAINT (Bruker, 2009)'
_computing_structure_solution     'SHELXS97 (Sheldrick, 2008)'
_computing_structure_refinement     'SHELXL97 (Sheldrick, 2008)'
_computing_molecular_graphics     'SHELXTL (Sheldrick, 2008)'
_computing_publication_material     'SHELXTL (Sheldrick, 2008)'
loop_
    _atom_site_type_symbol
    _atom_site_label
    _atom_site_fract_x
    _atom_site_fract_y
    _atom_site_fract_z
    _atom_site_U_iso_or_equiv
    _atom_site_adp_type
    _atom_site_calc_flag
    _atom_site_refinement_flags
    _atom_site_occupancy
    _atom_site_disorder_assembly
    _atom_site_disorder_group
    Cl Cl1 -0.07615(15) 0.82567(17) 0.92236(14) 0.0565(5) Uani d . 1 . .
    Au Au1 -0.059247(18) 0.86691(2) 0.77316(2) 0.04850(8) Uani d . 1 . .
    Au Au2 0.148444(19) 0.78078(2) 0.72563(2) 0.05055(8) Uani d . 1 . .
    C C4 -0.0452(5) 0.8105(7) 0.4587(5) 0.0498(17) Uani d . 1 . .
    H H4 -0.0476 0.8790 0.4328 0.060 Uiso calc R 1 . .
    Cl Cl2 0.13552(17) 0.64675(18) 0.82822(17) 0.0687(5) Uani d . 1 . .
    P P2 0.16917(13) 0.90358(15) 0.61806(13) 0.0437(4) Uani d . 1 . .
    P P1 -0.05098(13) 0.91073(16) 0.62748(13) 0.0445(4) Uani d . 1 . .
    C C5 -0.0428(6) 0.7239(8) 0.4036(6) 0.063(2) Uani d . 1 . .
    H H5 -0.0420 0.7325 0.3398 0.076 Uiso calc R 1 . .
    C C6 -0.0414(6) 0.6240(7) 0.4409(6) 0.057(2) Uani d . 1 . .
    H H6 -0.0424 0.5640 0.4025 0.069 Uiso calc R 1 . .
    C C7 -0.0388(5) 0.6106(6) 0.5327(6) 0.0510(17) Uani d . 1 . .
    H H7 -0.0357 0.5417 0.5577 0.061 Uiso calc R 1 . .
    C C8 -0.0406(5) 0.6990(6) 0.5898(6) 0.0501(17) Uani d . 1 . .
    H H8 -0.0394 0.6905 0.6536 0.060 Uiso calc R 1 . .
    C C3 -0.0442(5) 0.7994(5) 0.5514(5) 0.0408(14) Uani d . 1 . .
    C C15 0.2655(5) 0.9971(6) 0.6416(5) 0.0490(17) Uani d . 1 . .
    C C16 0.3248(5) 0.9752(7) 0.7136(5) 0.0539(18) Uani d . 1 . .
    H H16 0.3108 0.9175 0.7523 0.065 Uiso calc R 1 . .
    C C17 0.4056(6) 1.0377(7) 0.7298(7) 0.070(2) Uani d . 1 . .
    H H17 0.4486 1.0205 0.7775 0.083 Uiso calc R 1 . .
    C C19 0.3635(6) 1.1447(7) 0.6058(8) 0.068(3) Uani d . 1 . .
    H H19 0.3775 1.2027 0.5674 0.082 Uiso calc R 1 . .
    C C20 0.2838(5) 1.0835(6) 0.5887(6) 0.0572(19) Uani d . 1 . .
    H H20 0.2416 1.1012 0.5405 0.069 Uiso calc R 1 . .
    C C1 0.0603(5) 0.9886(5) 0.6014(5) 0.0449(16) Uani d . 1 . .
    H H1 0.0579 1.0120 0.5370 0.054 Uiso calc R 1 . .
    C C9 -0.1500(5) 0.9924(6) 0.5901(5) 0.0480(17) Uani d . 1 . .
    C C10 -0.1467(5) 1.0590(7) 0.5165(6) 0.058(2) Uani d . 1 . .
    H H10 -0.0883 1.0675 0.4839 0.069 Uiso calc R 1 . .
    C C11 -0.2286(6) 1.1138(6) 0.4897(7) 0.065(2) Uani d . 1 . .
    H H11 -0.2268 1.1594 0.4388 0.078 Uiso calc R 1 . .
    C C14 -0.2361(5) 0.9810(5) 0.6381(5) 0.0496(17) Uani d . 1 . .
    H H14 -0.2393 0.9350 0.6887 0.059 Uiso calc R 1 . .
    C C2 0.0620(5) 1.0809(7) 0.6594(6) 0.057(2) Uani d . 1 . .
    N N1 0.0639(6) 1.1521(7) 0.7045(7) 0.086(3) Uani d . 1 . .
    C C21 0.1903(5) 0.8482(6) 0.5076(5) 0.0443(15) Uani d . 1 . .
    C C22 0.1955(6) 0.9097(6) 0.4297(5) 0.0536(18) Uani d . 1 . .
    H H22 0.1890 0.9842 0.4333 0.064 Uiso calc R 1 . .
    C C23 0.2103(6) 0.8614(8) 0.3471(6) 0.064(2) Uani d . 1 . .
    H H23 0.2137 0.9033 0.2940 0.077 Uiso calc R 1 . .
    C C25 0.2138(6) 0.6929(7) 0.4167(6) 0.0544(18) Uani d . 1 . .
    H H25 0.2198 0.6185 0.4122 0.065 Uiso calc R 1 . .
    C C26 0.1985(5) 0.7393(5) 0.4999(5) 0.0477(17) Uani d . 1 . .
    H H26 0.1935 0.6964 0.5523 0.057 Uiso calc R 1 . .
    C C18 0.4224(6) 1.1235(7) 0.6765(8) 0.070(3) Uani d . 1 . .
    H H18 0.4754 1.1684 0.6890 0.085 Uiso calc R 1 . .
    C C24 0.2203(6) 0.7542(7) 0.3403(6) 0.0578(19) Uani d . 1 . .
    H H24 0.2317 0.7224 0.2832 0.069 Uiso calc R 1 . .
    C C13 -0.3161(6) 1.0369(7) 0.6115(6) 0.0594(19) Uani d . 1 . .
    H H13 -0.3741 1.0303 0.6450 0.071 Uiso calc R 1 . .
    C C12 -0.3136(6) 1.1007(7) 0.5390(7) 0.067(2) Uani d . 1 . .
    H H12 -0.3701 1.1372 0.5211 0.080 Uiso calc R 1 . .
loop_
    _atom_site_aniso_label
    _atom_site_aniso_U_11
    _atom_site_aniso_U_22
    _atom_site_aniso_U_33
    _atom_site_aniso_U_12
    _atom_site_aniso_U_13
    _atom_site_aniso_U_23
    Cl1 0.0629(12) 0.0548(11) 0.0517(11) 0.0020(9) 0.0055(9) -0.0002(9)
    Au1 0.04863(14) 0.05302(15) 0.04384(14) 0.00237(11) 0.00289(15) -0.00088(14)
    Au2 0.05242(15) 0.05362(15) 0.04561(14) 0.00443(12) -0.00177(14) 0.00171(15)
    C4 0.041(4) 0.059(4) 0.050(4) 0.006(3) 0.003(3) 0.002(3)
    Cl2 0.0773(14) 0.0705(13) 0.0582(12) 0.0084(11) 0.0039(11) 0.0115(10)
    P2 0.0410(9) 0.0456(10) 0.0444(9) 0.0022(7) -0.0042(8) -0.0037(8)
    P1 0.0394(9) 0.0489(10) 0.0453(10) 0.0034(7) -0.0022(7) -0.0012(8)
    C5 0.056(5) 0.093(7) 0.041(4) 0.004(4) 0.002(4) -0.006(4)
    C6 0.046(4) 0.063(5) 0.063(5) -0.009(4) 0.009(4) -0.020(4)
    C7 0.049(4) 0.048(4) 0.056(5) -0.007(3) 0.009(4) -0.009(3)
    C8 0.049(4) 0.047(4) 0.055(4) -0.014(3) 0.004(3) -0.003(3)
    C3 0.034(3) 0.047(4) 0.041(4) -0.002(3) -0.004(3) 0.001(3)
    C15 0.040(3) 0.052(4) 0.055(4) 0.005(3) -0.006(3) -0.016(3)
    C16 0.045(4) 0.071(5) 0.046(4) 0.003(3) 0.001(3) -0.016(4)
    C17 0.059(4) 0.084(6) 0.066(5) 0.002(4) -0.018(5) -0.019(5)
    C19 0.055(5) 0.044(4) 0.106(8) -0.002(3) -0.003(5) -0.005(4)
    C20 0.047(4) 0.046(4) 0.078(5) 0.001(3) -0.008(4) -0.005(4)
    C1 0.044(4) 0.045(4) 0.046(4) 0.005(3) -0.005(3) -0.007(3)
    C9 0.043(4) 0.047(4) 0.054(4) 0.008(3) -0.002(3) -0.005(3)
    C10 0.046(4) 0.061(5) 0.066(5) -0.001(3) -0.002(4) 0.012(4)
    C11 0.063(5) 0.050(5) 0.082(6) -0.001(4) -0.021(5) 0.012(4)
    C14 0.051(4) 0.040(4) 0.058(4) -0.002(3) 0.001(3) -0.007(3)
    C2 0.042(4) 0.063(5) 0.067(5) 0.005(3) -0.008(4) -0.017(4)
    N1 0.072(5) 0.071(5) 0.115(8) 0.014(4) -0.015(5) -0.045(5)
    C21 0.033(3) 0.052(4) 0.048(4) -0.001(3) -0.004(3) -0.006(3)
    C22 0.063(5) 0.045(4) 0.052(4) 0.000(4) 0.005(4) 0.001(3)
    C23 0.066(5) 0.076(6) 0.051(5) 0.002(4) 0.007(4) 0.007(4)
    C25 0.049(4) 0.053(4) 0.061(5) 0.001(3) -0.003(4) -0.012(4)
    C26 0.043(4) 0.045(4) 0.055(4) -0.001(3) -0.007(3) 0.003(3)
    C18 0.052(5) 0.059(5) 0.100(7) -0.002(4) 0.002(5) -0.031(5)
    C24 0.051(4) 0.072(5) 0.051(5) -0.004(4) 0.005(4) -0.006(4)
    C13 0.046(4) 0.062(5) 0.071(5) 0.000(4) -0.003(4) -0.003(4)
    C12 0.053(5) 0.066(5) 0.082(6) 0.011(4) -0.014(5) -0.004(5)
_geom_special_details
;
All e.s.d.'s (except the e.s.d. in the dihedral angle between two l.s. planes)
are estimated using the full covariance matrix. The cell e.s.d.'s are taken
into account individually in the estimation of e.s.d.'s in distances, angles
and torsion angles; correlations between e.s.d.'s in cell parameters are only
used when they are defined by crystal symmetry. An approximate (isotropic)
treatment of cell e.s.d.'s is used for estimating e.s.d.'s involving l.s.
planes.
;
loop_
    _geom_bond_atom_site_label_1
    _geom_bond_atom_site_label_2
    _geom_bond_site_symmetry_2
    _geom_bond_distance
    _geom_bond_publ_flag
    Cl1 Au1 . 2.281(2) ?
    Au1 P1 . 2.229(2) ?
    Au1 Au2 . 3.1669(4) ?
    Au2 P2 . 2.245(2) ?
    Au2 Cl2 . 2.286(2) ?
    C4 C5 . 1.367(12) ?
    C4 C3 . 1.379(11) ?
    C4 H4 . 0.9500 ?
    P2 C21 . 1.802(7) ?
    P2 C15 . 1.822(7) ?
    P2 C1 . 1.874(7) ?
    P1 C3 . 1.808(7) ?
    P1 C9 . 1.810(7) ?
    P1 C1 . 1.876(7) ?
    C5 C6 . 1.383(13) ?
    C5 H5 . 0.9500 ?
    C6 C7 . 1.369(13) ?
    C6 H6 . 0.9500 ?
    C7 C8 . 1.404(10) ?
    C7 H7 . 0.9500 ?
    C8 C3 . 1.396(10) ?
    C8 H8 . 0.9500 ?
    C15 C20 . 1.371(11) ?
    C15 C16 . 1.375(10) ?
    C16 C17 . 1.396(11) ?
    C16 H16 . 0.9500 ?
    C17 C18 . 1.364(14) ?
    C17 H17 . 0.9500 ?
    C19 C18 . 1.355(15) ?
    C19 C20 . 1.377(11) ?
    C19 H19 . 0.9500 ?
    C20 H20 . 0.9500 ?
    C1 C2 . 1.451(10) ?
    C1 H1 . 1.0000 ?
    C9 C10 . 1.379(12) ?
    C9 C14 . 1.398(10) ?
    C10 C11 . 1.391(11) ?
    C10 H10 . 0.9500 ?
    C11 C12 . 1.399(13) ?
    C11 H11 . 0.9500 ?
    C14 C13 . 1.377(11) ?
    C14 H14 . 0.9500 ?
    C2 N1 . 1.125(11) ?
    C21 C26 . 1.391(10) ?
    C21 C22 . 1.394(11) ?
    C22 C23 . 1.383(12) ?
    C22 H22 . 0.9500 ?
    C23 C24 . 1.370(12) ?
    C23 H23 . 0.9500 ?
    C25 C24 . 1.374(12) ?
    C25 C26 . 1.381(11) ?
    C25 H25 . 0.9500 ?
    C26 H26 . 0.9500 ?
    C18 H18 . 0.9500 ?
    C24 H24 . 0.9500 ?
    C13 C12 . 1.344(13) ?
    C13 H13 . 0.9500 ?
    C12 H12 . 0.9500 ?
loop_
    _geom_angle_atom_site_label_1
    _geom_angle_atom_site_label_2
    _geom_angle_atom_site_label_3
    _geom_angle_site_symmetry_1
    _geom_angle_site_symmetry_3
    _geom_angle
    _geom_angle_publ_flag
    P1 Au1 Cl1 . . 176.84(7) ?
    P1 Au1 Au2 . . 79.88(5) ?
    Cl1 Au1 Au2 . . 103.28(5) ?
    P2 Au2 Cl2 . . 175.21(8) ?
    P2 Au2 Au1 . . 92.01(5) ?
    Cl2 Au2 Au1 . . 92.15(6) ?
    C5 C4 C3 . . 120.7(8) ?
    C5 C4 H4 . . 119.6 ?
    C3 C4 H4 . . 119.6 ?
    C21 P2 C15 . . 107.9(3) ?
    C21 P2 C1 . . 103.7(3) ?
    C15 P2 C1 . . 104.1(3) ?
    C21 P2 Au2 . . 113.2(3) ?
    C15 P2 Au2 . . 114.2(3) ?
    C1 P2 Au2 . . 112.8(3) ?
    C3 P1 C9 . . 107.2(3) ?
    C3 P1 C1 . . 103.9(3) ?
    C9 P1 C1 . . 105.3(3) ?
    C3 P1 Au1 . . 114.2(2) ?
    C9 P1 Au1 . . 113.5(3) ?
    C1 P1 Au1 . . 111.9(2) ?
    C4 C5 C6 . . 119.9(8) ?
    C4 C5 H5 . . 120.0 ?
    C6 C5 H5 . . 120.0 ?
    C7 C6 C5 . . 120.7(8) ?
    C7 C6 H6 . . 119.7 ?
    C5 C6 H6 . . 119.7 ?
    C6 C7 C8 . . 119.8(8) ?
    C6 C7 H7 . . 120.1 ?
    C8 C7 H7 . . 120.1 ?
    C3 C8 C7 . . 119.0(8) ?
    C3 C8 H8 . . 120.5 ?
    C7 C8 H8 . . 120.5 ?
    C4 C3 C8 . . 119.9(7) ?
    C4 C3 P1 . . 122.6(6) ?
    C8 C3 P1 . . 117.5(6) ?
    C20 C15 C16 . . 119.4(7) ?
    C20 C15 P2 . . 123.2(6) ?
    C16 C15 P2 . . 117.3(6) ?
    C15 C16 C17 . . 120.2(8) ?
    C15 C16 H16 . . 119.9 ?
    C17 C16 H16 . . 119.9 ?
    C18 C17 C16 . . 119.4(9) ?
    C18 C17 H17 . . 120.3 ?
    C16 C17 H17 . . 120.3 ?
    C18 C19 C20 . . 121.1(10) ?
    C18 C19 H19 . . 119.4 ?
    C20 C19 H19 . . 119.4 ?
    C15 C20 C19 . . 119.7(8) ?
    C15 C20 H20 . . 120.1 ?
    C19 C20 H20 . . 120.1 ?
    C2 C1 P2 . . 112.0(5) ?
    C2 C1 P1 . . 108.4(5) ?
    P2 C1 P1 . . 109.7(4) ?
    C2 C1 H1 . . 108.9 ?
    P2 C1 H1 . . 108.9 ?
    P1 C1 H1 . . 108.9 ?
    C10 C9 C14 . . 119.5(6) ?
    C10 C9 P1 . . 124.5(6) ?
    C14 C9 P1 . . 115.9(6) ?
    C9 C10 C11 . . 120.2(8) ?
    C9 C10 H10 . . 119.9 ?
    C11 C10 H10 . . 119.9 ?
    C10 C11 C12 . . 118.9(8) ?
    C10 C11 H11 . . 120.5 ?
    C12 C11 H11 . . 120.5 ?
    C13 C14 C9 . . 119.6(7) ?
    C13 C14 H14 . . 120.2 ?
    C9 C14 H14 . . 120.2 ?
    N1 C2 C1 . . 179.5(9) ?
    C26 C21 C22 . . 118.9(7) ?
    C26 C21 P2 . . 118.4(6) ?
    C22 C21 P2 . . 122.7(6) ?
    C23 C22 C21 . . 119.4(8) ?
    C23 C22 H22 . . 120.3 ?
    C21 C22 H22 . . 120.3 ?
    C24 C23 C22 . . 121.3(8) ?
    C24 C23 H23 . . 119.3 ?
    C22 C23 H23 . . 119.3 ?
    C24 C25 C26 . . 120.1(8) ?
    C24 C25 H25 . . 120.0 ?
    C26 C25 H25 . . 120.0 ?
    C25 C26 C21 . . 120.6(7) ?
    C25 C26 H26 . . 119.7 ?
    C21 C26 H26 . . 119.7 ?
    C19 C18 C17 . . 120.1(8) ?
    C19 C18 H18 . . 120.0 ?
    C17 C18 H18 . . 120.0 ?
    C23 C24 C25 . . 119.6(8) ?
    C23 C24 H24 . . 120.2 ?
    C25 C24 H24 . . 120.2 ?
    C12 C13 C14 . . 121.1(8) ?
    C12 C13 H13 . . 119.5 ?
    C14 C13 H13 . . 119.5 ?
    C13 C12 C11 . . 120.7(8) ?
    C13 C12 H12 . . 119.7 ?
    C11 C12 H12 . . 119.7 ?
loop_
    _geom_torsion_atom_site_label_1
    _geom_torsion_atom_site_label_2
    _geom_torsion_atom_site_label_3
    _geom_torsion_atom_site_label_4
    _geom_torsion_site_symmetry_1
    _geom_torsion_site_symmetry_2
    _geom_torsion_site_symmetry_3
    _geom_torsion_site_symmetry_4
    _geom_torsion
    _geom_torsion_publ_flag
    P1 Au1 Au2 P2 . . . . 29.20(7) ?
    Cl1 Au1 Au2 P2 . . . . -150.94(7) ?
    P1 Au1 Au2 Cl2 . . . . -148.43(8) ?
    Cl1 Au1 Au2 Cl2 . . . . 31.43(9) ?
    Au1 Au2 P2 C21 . . . . -120.8(2) ?
    Au1 Au2 P2 C15 . . . . 115.3(3) ?
    Au1 Au2 P2 C1 . . . . -3.4(2) ?
    Au2 Au1 P1 C3 . . . . 64.8(2) ?
    Au2 Au1 P1 C9 . . . . -171.9(3) ?
    Au2 Au1 P1 C1 . . . . -52.9(2) ?
    C3 C4 C5 C6 . . . . 1.4(12) ?
    C4 C5 C6 C7 . . . . -2.5(13) ?
    C5 C6 C7 C8 . . . . 2.1(12) ?
    C6 C7 C8 C3 . . . . -0.6(11) ?
    C5 C4 C3 C8 . . . . 0.1(11) ?
    C5 C4 C3 P1 . . . . -178.1(6) ?
    C7 C8 C3 C4 . . . . -0.5(10) ?
    C7 C8 C3 P1 . . . . 177.8(5) ?
    C9 P1 C3 C4 . . . . 48.9(7) ?
    C1 P1 C3 C4 . . . . -62.3(6) ?
    Au1 P1 C3 C4 . . . . 175.5(5) ?
    C9 P1 C3 C8 . . . . -129.4(6) ?
    C1 P1 C3 C8 . . . . 119.4(6) ?
    Au1 P1 C3 C8 . . . . -2.7(6) ?
    C21 P2 C15 C20 . . . . 59.5(7) ?
    C1 P2 C15 C20 . . . . -50.3(7) ?
    Au2 P2 C15 C20 . . . . -173.8(6) ?
    C21 P2 C15 C16 . . . . -117.1(6) ?
    C1 P2 C15 C16 . . . . 133.2(6) ?
    Au2 P2 C15 C16 . . . . 9.7(6) ?
    C20 C15 C16 C17 . . . . -3.1(11) ?
    P2 C15 C16 C17 . . . . 173.5(6) ?
    C15 C16 C17 C18 . . . . 3.3(12) ?
    C16 C15 C20 C19 . . . . 2.8(12) ?
    P2 C15 C20 C19 . . . . -173.7(7) ?
    C18 C19 C20 C15 . . . . -2.7(14) ?
    C21 P2 C1 C2 . . . . -147.4(6) ?
    C15 P2 C1 C2 . . . . -34.5(7) ?
    Au2 P2 C1 C2 . . . . 89.8(6) ?
    C21 P2 C1 P1 . . . . 92.2(4) ?
    C15 P2 C1 P1 . . . . -155.0(4) ?
    Au2 P2 C1 P1 . . . . -30.6(4) ?
    C3 P1 C1 C2 . . . . 179.9(5) ?
    C9 P1 C1 C2 . . . . 67.3(6) ?
    Au1 P1 C1 C2 . . . . -56.4(6) ?
    C3 P1 C1 P2 . . . . -57.6(4) ?
    C9 P1 C1 P2 . . . . -170.2(4) ?
    Au1 P1 C1 P2 . . . . 66.1(4) ?
    C3 P1 C9 C10 . . . . -76.6(8) ?
    C1 P1 C9 C10 . . . . 33.7(8) ?
    Au1 P1 C9 C10 . . . . 156.3(6) ?
    C3 P1 C9 C14 . . . . 100.1(6) ?
    C1 P1 C9 C14 . . . . -149.7(5) ?
    Au1 P1 C9 C14 . . . . -27.0(6) ?
    C14 C9 C10 C11 . . . . -0.5(12) ?
    P1 C9 C10 C11 . . . . 176.0(7) ?
    C9 C10 C11 C12 . . . . 0.5(14) ?
    C10 C9 C14 C13 . . . . -0.4(11) ?
    P1 C9 C14 C13 . . . . -177.2(6) ?
    C15 P2 C21 C26 . . . . 122.9(6) ?
    C1 P2 C21 C26 . . . . -127.0(6) ?
    Au2 P2 C21 C26 . . . . -4.4(6) ?
    C15 P2 C21 C22 . . . . -59.2(7) ?
    C1 P2 C21 C22 . . . . 50.9(7) ?
    Au2 P2 C21 C22 . . . . 173.5(6) ?
    C26 C21 C22 C23 . . . . -1.1(12) ?
    P2 C21 C22 C23 . . . . -179.0(7) ?
    C21 C22 C23 C24 . . . . -0.2(13) ?
    C24 C25 C26 C21 . . . . -0.5(12) ?
    C22 C21 C26 C25 . . . . 1.5(11) ?
    P2 C21 C26 C25 . . . . 179.4(6) ?
    C20 C19 C18 C17 . . . . 2.9(15) ?
    C16 C17 C18 C19 . . . . -3.2(14) ?
    C22 C23 C24 C25 . . . . 1.2(14) ?
    C26 C25 C24 C23 . . . . -0.8(13) ?
    C9 C14 C13 C12 . . . . 1.4(12) ?
    C14 C13 C12 C11 . . . . -1.5(14) ?
    C10 C11 C12 C13 . . . . 0.5(14) ?
