# Supplementary material for: [μ-Bis(diphenyl­phosphan­yl)acetonitrile-κ2 P:P]bis­[chloridogold(I)]
Source: Acta Crystallogr Sect E Struct Rep Online. 2010 Dec 11;67(Pt 1):m64. doi: 10.1107/S1600536810049834 (PMC3050401; doi:10.1107/S1600536810049834)
Supplement: Supplementary file 2 [file e-67-00m64-Isup2.hkl]

# 
# h,k,l, Fc-squared, Fo-squared, sigma(Fo-squared) and status flag 
# 
data_I
_shelx_title ' vs9 in Pna2(1)' 
_shelx_refln_list_code          4 
_shelx_F_calc_maximum      586.16 
_exptl_crystal_F_000      1624.00 
_reflns_d_resolution_high  0.8300 
 
loop_ 
 _symmetry_equiv_pos_as_xyz 
 'x, y, z' 
 '-x, -y, z+1/2' 
 '-x+1/2, y+1/2, z+1/2' 
 'x+1/2, -y+1/2, z' 
 
_cell_length_a    13.9062 
_cell_length_b    12.6837 
_cell_length_c    14.7938 
_cell_angle_alpha  90.000 
_cell_angle_beta   90.000 
_cell_angle_gamma  90.000 
 
_shelx_F_squared_multiplier     1.000 
 
loop_ 
 _refln_index_h 
 _refln_index_k 
 _refln_index_l 
 _refln_F_squared_calc 
 _refln_F_squared_meas 
 _refln_F_squared_sigma 
 _refln_observed_status 
   2   0 -17     3157.01     3368.15    240.93 o 
   4   0 -17     1935.73     2024.45    281.01 o 
   0   1 -17     3911.73     3869.98    367.73 o 
   1   1 -17      342.09      299.99     58.12 o 
   2   1 -17      657.57      719.29     63.81 o 
   3   1 -17      620.06      624.28     60.05 o 
   4   1 -17     1433.16     1861.39    127.05 o 
   1   2 -17     1141.55     1077.30    106.25 o 
   2   2 -17     1597.24     1870.71    124.91 o 
   3   2 -17      876.47      957.42     73.82 o 
   4   2 -17      564.53      603.23     55.40 o 
   0   3 -17     1254.40     1290.25    150.84 o 
   1   3 -17      555.91      588.71     74.79 o 
   2   3 -17      543.32      624.90     67.36 o 
   3   3 -17      744.65      808.27     64.00 o 
   1   4 -17      437.94      439.32     55.60 o 
   2   4 -17     2053.19     2316.47    136.75 o 
   0   0 -16     7393.95     6643.05    824.91 o 
   2   0 -16     1887.15     1833.55    237.74 o 
   4   0 -16     1744.01     2008.04    231.55 o 
   6   0 -16     1863.30     1720.37    159.01 o 
   1   1 -16      839.50      750.72     64.99 o 
   2   1 -16     2939.15     3072.54    160.82 o 
   3   1 -16      636.03      655.77     61.56 o 
   4   1 -16     2276.06     2429.34    144.05 o 
   5   1 -16      218.67      255.32     42.63 o 
   6   1 -16     1979.32     1848.74    123.25 o 
   7   1 -16      726.41      713.09     66.89 o 
   0   2 -16     3694.25     3427.86    325.17 o 
   1   2 -16     1257.79     1168.00     91.06 o 
   2   2 -16      193.22      153.89     36.03 o 
   3   2 -16     2086.54     2056.47    107.80 o 
   4   2 -16     1286.02     1446.83     86.51 o 
   5   2 -16     1517.53     1482.44     89.62 o 
   6   2 -16      878.08      954.57     75.42 o 
   7   2 -16      659.84      743.92    129.75 o 
   1   3 -16     1449.17     1326.00     92.50 o 
   2   3 -16     2814.41     2685.57    136.44 o 
   3   3 -16     1314.22     1454.75     86.48 o 
   4   3 -16     1715.11     1749.51     95.28 o 
   5   3 -16       39.34       43.03     36.14 o 
   6   3 -16     1505.16     1528.60    100.04 o 
   0   4 -16     4045.75     4385.22    292.91 o 
   1   4 -16      750.80      785.87     68.02 o 
   2   4 -16     2099.15     1992.44    108.96 o 
   3   4 -16      148.49      131.32     36.56 o 
   4   4 -16     1209.66     1276.31     83.39 o 
   5   4 -16     1604.35     1802.68    113.72 o 
   1   5 -16     1640.52     1931.11    128.41 o 
   2   5 -16     1504.37     1483.54     94.60 o 
   3   5 -16     1831.96     1937.52    106.67 o 
   4   5 -16     1507.40     1522.44     97.07 o 
   0   6 -16      525.71      497.28     93.12 o 
   1   6 -16     1707.22     1933.76    115.61 o 
   2   6 -16      168.81      180.93     44.73 o 
   3   6 -16     1865.51     2026.11    113.10 o 
   2   0 -15     5545.24     5524.10    422.90 o 
   4   0 -15     3625.04     3660.57    335.48 o 
   6   0 -15     3250.46     3138.71    224.66 o 
   8   0 -15     1680.44     1942.79    167.74 o 
   0   1 -15     5144.29     5232.86    546.00 o 
   1   1 -15      696.63      657.53     58.04 o 
   2   1 -15     1698.51     1724.69     99.43 o 
   3   1 -15     2999.97     2978.54    138.27 o 
   4   1 -15     2292.10     2432.00    117.37 o 
   5   1 -15     1831.80     1846.59    120.16 o 
   6   1 -15     2177.29     2121.53    115.34 o 
   7   1 -15      352.73      366.46     50.63 o 
   8   1 -15     2020.50     2048.02    123.96 o 
   1   2 -15     3751.01     3457.02    164.29 o 
   2   2 -15     3271.65     3082.12    142.63 o 
   3   2 -15     2521.14     2480.13    128.46 o 
   4   2 -15     2250.96     2202.10    115.94 o 
   5   2 -15      331.86      301.28     42.84 o 
   6   2 -15     1618.70     1609.02    104.35 o 
   7   2 -15     3465.61     3443.39    183.11 o 
   8   2 -15     1902.25     2080.46    122.27 o 
   0   3 -15    10510.84     9466.34    616.02 o 
   1   3 -15     1770.78     1659.95     94.77 o 
   2   3 -15     1103.79      976.35     67.12 o 
   3   3 -15     2483.79     2294.09    123.65 o 
   4   3 -15     2354.43     2313.99    115.08 o 
   5   3 -15     2339.60     2145.12    132.21 o 
   6   3 -15     1594.76     1477.92     97.48 o 
   7   3 -15      461.93      445.75     58.86 o 
   8   3 -15      727.76      752.79     73.66 o 
   1   4 -15     2019.14     1911.63    108.51 o 
   2   4 -15     3181.19     3082.46    156.18 o 
   3   4 -15     2220.85     2181.55    111.64 o 
   4   4 -15     5248.95     4800.01    219.79 o 
   5   4 -15        1.53       -8.34     32.80 o 
   6   4 -15     3064.22     3219.47    168.90 o 
   7   4 -15      795.60      814.05     79.16 o 
   0   5 -15     4592.47     4338.15    308.94 o 
   1   5 -15     1746.07     1647.71    103.24 o 
   2   5 -15     1615.60     1340.40     86.86 o 
   3   5 -15      566.67      517.63     51.50 o 
   4   5 -15      912.93      869.88     67.20 o 
   5   5 -15     4305.78     4445.58    238.91 o 
   6   5 -15     1003.12     1034.67     92.42 o 
   7   5 -15      477.01      497.47     58.92 o 
   1   6 -15     4138.02     4119.47    192.49 o 
   2   6 -15      771.33      809.12     64.58 o 
   3   6 -15     1999.72     2062.53    114.16 o 
   4   6 -15      286.59      255.48     44.88 o 
   5   6 -15      181.56      214.66     44.06 o 
   6   6 -15      246.90      226.37     47.94 o 
   0   7 -15      542.41      629.97     84.54 o 
   1   7 -15     1233.16     1222.64     89.69 o 
   2   7 -15      470.09      537.11     56.03 o 
   3   7 -15     1478.87     1600.77     98.29 o 
   4   7 -15       41.01       15.02     37.57 o 
   1   8 -15      196.38      234.87     49.18 o 
   2   8 -15      651.72      764.27    103.22 o 
   0   0 -14    10267.54     9690.83    934.41 o 
   2   0 -14     5657.74     5859.61    452.41 o 
   4   0 -14     3411.61     3371.31    212.95 o 
   6   0 -14     6119.77     6811.97    622.49 o 
   8   0 -14     6703.00     6723.52    458.20 o 
  10   0 -14     1393.36     1745.40    154.23 o 
   1   1 -14     4084.64     4224.19    209.97 o 
   2   1 -14     9900.70     9190.97    420.31 o 
   3   1 -14     1496.10     1433.52     83.31 o 
   4   1 -14     4995.88     4987.26    294.21 o 
   5   1 -14      155.98      157.15     33.62 o 
   6   1 -14      877.42      950.57     83.05 o 
   7   1 -14     2922.14     2912.13    156.78 o 
   8   1 -14     2397.49     2533.16    144.49 o 
   9   1 -14     1343.90     1400.46     92.52 o 
  10   1 -14      501.27      431.91     57.79 o 
   0   2 -14     4572.96     4848.34    239.46 o 
   1   2 -14     2478.26     2511.82    115.88 o 
   2   2 -14      522.14      552.91     47.59 o 
   3   2 -14     9208.71     8505.01    363.43 o 
   4   2 -14     3157.41     2885.12    134.26 o 
   5   2 -14     5942.63     5504.42    223.18 o 
   6   2 -14     2700.44     2755.68    137.07 o 
   7   2 -14     1433.16     1489.40     97.42 o 
   8   2 -14      319.98      321.74     49.08 o 
   9   2 -14      341.39      365.38     50.55 o 
  10   2 -14     1197.81     1429.10    100.58 o 
   1   3 -14     5173.09     4986.89    235.05 o 
   2   3 -14     3844.81     3489.80    166.07 o 
   3   3 -14     3813.65     3642.98    164.13 o 
   4   3 -14     5466.88     5425.02    237.88 o 
   5   3 -14      348.92      322.25     41.76 o 
   6   3 -14     3770.38     3499.40    183.87 o 
   7   3 -14     4703.41     4514.64    232.54 o 
   8   3 -14     2180.71     2280.89    129.59 o 
   9   3 -14     1806.91     1773.68    111.03 o 
   0   4 -14    16174.91    15172.26    730.39 o 
   1   4 -14     3152.54     2868.64    132.16 o 
   2   4 -14     3221.50     2656.50    141.62 o 
   3   4 -14      737.38      658.84     53.64 o 
   4   4 -14     2678.19     2542.80    137.44 o 
   5   4 -14     2277.85     2166.23    126.80 o 
   6   4 -14     1625.97     1533.51    102.13 o 
   7   4 -14      264.68      261.94     44.57 o 
   8   4 -14     2557.13     2573.50    164.30 o 
   9   4 -14      648.49      764.87     68.28 o 
   1   5 -14     4636.43     4400.58    190.87 o 
   2   5 -14     2421.07     2210.57    118.52 o 
   3   5 -14     2646.55     2451.36    125.37 o 
   4   5 -14     4282.70     3955.44    189.68 o 
   5   5 -14       14.18       -1.99     34.34 o 
   6   5 -14     2698.88     2585.33    158.31 o 
   7   5 -14     1297.01     1299.55     92.96 o 
   8   5 -14      728.39      776.72     77.79 o 
   0   6 -14      735.31      699.34     90.57 o 
   1   6 -14     1154.69     1171.91     72.44 o 
   2   6 -14       76.42       76.60     32.78 o 
   3   6 -14     2374.93     1932.04    107.66 o 
   4   6 -14      573.19      630.38     56.23 o 
   5   6 -14     7704.62     7422.57    388.76 o 
   6   6 -14      297.06      341.75     49.74 o 
   7   6 -14      690.98      716.18     69.86 o 
   8   6 -14      204.22       94.90    109.50 o 
   1   7 -14     3901.82     3983.96    175.93 o 
   2   7 -14      312.40      315.73     41.93 o 
   3   7 -14     1132.78     1251.75     81.92 o 
   4   7 -14      564.38      582.90     60.06 o 
   5   7 -14      298.82      290.87     49.68 o 
   6   7 -14      173.46      189.66     45.35 o 
   0   8 -14     2132.82     2140.95    174.20 o 
   1   8 -14      645.70      647.00     58.60 o 
   2   8 -14      603.55      620.63     54.31 o 
   3   8 -14      240.88      258.01     45.01 o 
   4   8 -14       95.23       75.69     41.11 o 
   5   8 -14     1429.34     1659.35    111.37 o 
   1   9 -14      288.89      265.29     49.48 o 
   2   9 -14      516.30      540.47     56.77 o 
   3   9 -14     1247.53     1347.02    108.87 o 
   2   0 -13    22626.31    21646.84   1334.60 o 
   4   0 -13     8485.60     8379.12    538.95 o 
   6   0 -13     4195.08     4217.86    358.85 o 
   8   0 -13     2696.37     2676.53    208.84 o 
  10   0 -13      359.60      431.40     78.34 o 
   0   1 -13     4342.77     4288.52    212.73 o 
   1   1 -13     1708.03     1882.02     76.14 o 
   2   1 -13     9310.88     9578.84    360.98 o 
   3   1 -13     4937.21     4981.28    205.44 o 
   4   1 -13     3705.89     3805.40    216.10 o 
   5   1 -13     5588.84     5737.65    251.77 o 
   6   1 -13     8617.92     8675.37    434.98 o 
   7   1 -13      813.35      768.19     66.60 o 
   8   1 -13     5713.53     5459.02    264.21 o 
   9   1 -13      136.69      187.57     41.78 o 
  10   1 -13     1454.45     1649.49    122.38 o 
  11   1 -13      748.63      959.80     85.38 o 
   1   2 -13    11208.44    11863.97    398.28 o 
   2   2 -13    10645.56    10519.54    464.52 o 
   3   2 -13     4046.20     3809.77    178.82 o 
   4   2 -13     1744.36     1702.94     87.04 o 
   5   2 -13      728.47      771.25     54.07 o 
   6   2 -13      641.96      696.99     69.17 o 
   7   2 -13     7904.02     7229.26    345.63 o 
   8   2 -13     1818.30     1777.31    109.25 o 
   9   2 -13     5030.98     5112.39    249.54 o 
  10   2 -13        8.16        1.51     35.63 o 
  11   2 -13      856.65      969.67     89.06 o 
   0   3 -13    20237.46    19814.16    974.02 o 
   1   3 -13     4655.90     4827.04    211.57 o 
   2   3 -13     1043.46     1042.12     61.62 o 
   3   3 -13     8672.52     8020.67    372.16 o 
   4   3 -13     2805.62     2484.37    125.80 o 
   5   3 -13     2838.96     2761.13    165.54 o 
   6   3 -13     1053.91     1053.01     70.16 o 
   7   3 -13     1586.80     1403.00     86.72 o 
   8   3 -13     1089.00     1107.32     80.81 o 
   9   3 -13      226.73      229.92     44.47 o 
  10   3 -13     4158.51     4380.53    227.34 o 
   1   4 -13      372.21      351.80     37.87 o 
   2   4 -13     2180.66     2161.00    107.80 o 
   3   4 -13     5123.17     4566.70    205.09 o 
   4   4 -13    14048.42    12513.35    522.24 o 
   5   4 -13      168.02      156.35     35.39 o 
   6   4 -13     7299.94     6546.06    334.04 o 
   7   4 -13     3883.58     3790.55    177.06 o 
   8   4 -13     1205.41     1272.64     86.37 o 
   9   4 -13      229.42      289.71     48.76 o 
  10   4 -13      789.27      881.55     73.08 o 
   0   5 -13    13937.09    13353.16    607.20 o 
   1   5 -13     2722.97     2572.05    120.56 o 
   2   5 -13     1758.86     1718.21    107.69 o 
   3   5 -13      387.44      335.01     42.14 o 
   4   5 -13     1193.01     1216.39     72.80 o 
   5   5 -13     7243.70     6650.46    364.14 o 
   6   5 -13      836.71      832.17     89.19 o 
   7   5 -13      290.98      311.65     45.00 o 
   8   5 -13     1496.56     1702.70    188.52 o 
   9   5 -13     1402.87     1553.93     98.62 o 
  10   5 -13     2557.30     3124.58    164.99 o 
   1   6 -13     8569.43     7759.19    316.79 o 
   2   6 -13      488.21      429.30     42.10 o 
   3   6 -13     1681.94     1674.90     94.76 o 
   4   6 -13      906.87      869.24     61.55 o 
   5   6 -13      587.94      507.36     54.81 o 
   6   6 -13      698.47      729.59     60.14 o 
   7   6 -13      615.13      761.37     88.04 o 
   8   6 -13      262.58      274.43     50.53 o 
   9   6 -13     3339.34     3914.14    247.18 o 
   0   7 -13      635.67      714.44     91.39 o 
   1   7 -13      749.70      747.35     57.07 o 
   2   7 -13      294.02      295.58     39.65 o 
   3   7 -13      834.80      787.49     61.79 o 
   4   7 -13      329.32      371.67     45.99 o 
   5   7 -13     7801.43     7726.26    361.24 o 
   6   7 -13       39.63       53.86     38.55 o 
   7   7 -13      245.39      289.29     47.96 o 
   8   7 -13      543.51      747.32     84.47 o 
   1   8 -13     2349.81     2311.80    130.09 o 
   2   8 -13      978.37      936.35     66.34 o 
   3   8 -13     1266.59     1198.37     81.76 o 
   4   8 -13     1633.13     1703.69    106.84 o 
   5   8 -13      222.30      202.67     46.62 o 
   6   8 -13      932.81      994.84     80.94 o 
   7   8 -13      700.26     1011.87     77.72 o 
   0   9 -13     1399.49     1271.17    124.30 o 
   1   9 -13     1162.87     1177.38     84.81 o 
   2   9 -13     1058.21     1014.79     73.05 o 
   3   9 -13      389.81      401.90     47.94 o 
   4   9 -13       51.74       31.39     39.27 o 
   5   9 -13     1269.90     1514.19    101.40 o 
   1  10 -13      245.15      236.46     44.83 o 
   2  10 -13      143.93      186.66     43.68 o 
   3  10 -13     2063.92     2317.61    125.58 o 
   0   0 -12     2453.98     2629.77    173.39 o 
   2   0 -12    11160.32    12014.28    602.32 o 
   4   0 -12     6841.50     6670.76    388.28 o 
   6   0 -12    13285.22    13150.74    820.46 o 
   8   0 -12    13936.06    13567.69    847.77 o 
  10   0 -12     1914.07     2023.90    159.71 o 
  12   0 -12      261.37      210.18     92.49 o 
   1   1 -12     5065.96     5875.55    198.19 o 
   2   1 -12    22278.30    22809.38    791.17 o 
   3   1 -12      947.85     1008.29     60.69 o 
   4   1 -12     1660.44     1812.72     93.81 o 
   5   1 -12      312.63      409.13     38.67 o 
   6   1 -12     1342.80     1314.64     84.67 o 
   7   1 -12     3435.73     3184.09    169.97 o 
   8   1 -12     4689.71     4377.13    218.75 o 
   9   1 -12     1843.76     1993.51    116.85 o 
  10   1 -12      643.36      674.68     59.23 o 
  11   1 -12      322.21      330.26     56.24 o 
  12   1 -12     5217.86     5660.30    476.18 o 
   0   2 -12     6525.86     6582.21    360.22 o 
   1   2 -12     3835.20     4040.84    136.45 o 
   2   2 -12      835.72      887.52     52.48 o 
   3   2 -12    10809.19    11012.26    408.68 o 
   4   2 -12     6645.29     6370.47    252.46 o 
   5   2 -12     5939.33     6103.85    256.84 o 
   6   2 -12     6137.35     5771.34    258.20 o 
   7   2 -12     1150.89     1202.95     77.31 o 
   8   2 -12     1074.58     1051.53     75.95 o 
   9   2 -12        8.05       17.71     32.19 o 
  10   2 -12     2523.83     2490.92    136.75 o 
  11   2 -12     3395.71     3715.93    200.87 o 
  12   2 -12       17.28       29.66     53.72 o 
   1   3 -12     2802.14     2845.78    118.25 o 
   2   3 -12     3333.90     3338.94    143.66 o 
   3   3 -12     6298.23     5835.02    249.91 o 
   4   3 -12    10948.69    10562.17    443.52 o 
   5   3 -12      411.51      471.05     39.39 o 
   6   3 -12     6017.45     5599.42    256.65 o 
   7   3 -12     9436.16     8823.31    364.37 o 
   8   3 -12     2346.08     2509.52    154.46 o 
   9   3 -12     1257.78     1419.12    116.19 o 
  10   3 -12      286.96      323.16     46.52 o 
  11   3 -12      405.13      492.21     59.61 o 
   0   4 -12    31819.28    30935.11   1545.12 o 
   1   4 -12     5144.21     4934.48    196.68 o 
   2   4 -12     2646.21     2606.74    135.43 o 
   3   4 -12     2572.85     2605.56    134.28 o 
   4   4 -12     1979.55     1713.81     90.35 o 
   5   4 -12     1521.06     1627.14    140.71 o 
   6   4 -12      186.16      215.16     34.60 o 
   7   4 -12      563.63      633.12     50.33 o 
   8   4 -12     2951.14     3246.48    212.54 o 
   9   4 -12      534.21      612.28     56.01 o 
  10   4 -12     5554.53     5617.81    307.35 o 
  11   4 -12     1459.87     1715.24    126.74 o 
   1   5 -12     5570.71     5435.20    225.72 o 
   2   5 -12      990.85      890.08     55.35 o 
   3   5 -12     2972.05     2864.76    137.35 o 
   4   5 -12    10351.34     9350.53    387.08 o 
   5   5 -12       36.91       72.76     31.22 o 
   6   5 -12     6419.93     5391.07    264.01 o 
   7   5 -12     1297.86     1427.32    134.52 o 
   8   5 -12      762.44      883.44     63.24 o 
   9   5 -12     2225.91     2524.68    241.41 o 
  10   5 -12      807.01      944.92     75.87 o 
  11   5 -12      958.94     1094.32     84.95 o 
   0   6 -12     5231.99     4683.95    262.68 o 
   1   6 -12     1369.51     1301.16     73.47 o 
   2   6 -12      793.15      776.65     52.26 o 
   3   6 -12     2017.70     1893.78    131.99 o 
   4   6 -12     1376.58     1274.71     77.17 o 
   5   6 -12    16381.19    14746.67    747.12 o 
   6   6 -12      182.37      188.01     38.30 o 
   7   6 -12      186.77      162.68     38.17 o 
   8   6 -12      241.11      285.22     47.08 o 
   9   6 -12     2010.29     2296.72    165.76 o 
  10   6 -12     1012.03     1345.15    135.79 o 
   1   7 -12    12123.38    11049.49    456.57 o 
   2   7 -12      653.66      702.44     66.55 o 
   3   7 -12     1460.72     1525.19     86.47 o 
   4   7 -12     1053.24     1009.92     73.82 o 
   5   7 -12      634.84      630.73     63.38 o 
   6   7 -12      383.95      365.93     51.51 o 
   7   7 -12      108.71      116.74     38.89 o 
   8   7 -12      396.14      528.74     70.43 o 
   9   7 -12     3946.67     4049.11    252.21 o 
   0   8 -12     3558.26     3526.52    404.25 o 
   1   8 -12     1715.52     1688.03     96.32 o 
   2   8 -12     2416.60     2157.56    109.69 o 
   3   8 -12      170.85      157.48     35.00 o 
   4   8 -12       59.91       80.22     34.87 o 
   5   8 -12     5997.00     5652.00    310.72 o 
   6   8 -12      749.82      791.95     74.34 o 
   7   8 -12      130.43      111.11     41.35 o 
   8   8 -12     2312.98     2825.25    180.95 o 
   1   9 -12      750.19      739.65     60.32 o 
   2   9 -12     1352.74     1269.98     79.49 o 
   3   9 -12     2890.11     2924.66    164.44 o 
   4   9 -12     3200.08     3236.33    167.59 o 
   5   9 -12       14.23        0.36     38.71 o 
   6   9 -12     1413.69     1438.30    100.37 o 
   7   9 -12     1975.78     2432.13    147.40 o 
   0  10 -12     2366.84     2453.36    169.11 o 
   1  10 -12     2312.36     2414.46    137.71 o 
   2  10 -12      109.28       91.10     37.87 o 
   3  10 -12     2310.83     2414.61    121.94 o 
   4  10 -12       84.36       99.45     42.03 o 
   5  10 -12      404.57      457.47     59.62 o 
   1  11 -12      418.86      446.44     54.22 o 
   2  11 -12      735.07      863.78     70.08 o 
   2   0 -11    42385.44    44439.49   1855.75 o 
   6   0 -11      621.93      649.91     67.54 o 
   8   0 -11     9610.70     9230.64    597.30 o 
  10   0 -11     1204.51     1337.32    115.39 o 
  12   0 -11     9283.89    10009.19    817.18 o 
   0   1 -11     3807.52     3923.50    185.11 o 
   1   1 -11     3129.90     3433.67    107.30 o 
   2   1 -11     8533.65     8972.10    295.65 o 
   3   1 -11     3672.73     3843.31    150.87 o 
   4   1 -11    11875.15    12047.03    481.64 o 
   5   1 -11     1057.85     1172.09     81.24 o 
   6   1 -11    13302.79    13855.27    543.43 o 
   7   1 -11     1144.20     1117.17     68.81 o 
   8   1 -11     8439.79     8014.27    459.06 o 
   9   1 -11       49.09       35.94     31.39 o 
  10   1 -11     1199.40     1232.94    107.79 o 
  11   1 -11     1688.60     1934.26    156.43 o 
  12   1 -11      322.08      496.84     75.96 o 
  13   1 -11      440.39      597.43     78.17 o 
   1   2 -11     5159.73     5384.79    194.96 o 
   2   2 -11    13352.60    13340.19    444.52 o 
   3   2 -11     8259.50     8604.00    286.71 o 
   4   2 -11      947.05     1021.28     61.70 o 
   5   2 -11     1633.13     1794.24     74.94 o 
   6   2 -11     1910.67     1986.59     94.65 o 
   7   2 -11     8537.52     7928.22    325.69 o 
   8   2 -11     4913.48     4576.22    217.41 o 
   9   2 -11     1892.20     1987.34    198.49 o 
  10   2 -11       51.18       81.43     33.76 o 
  11   2 -11      310.19      348.88     50.37 o 
  12   2 -11     2643.70     3056.12    222.24 o 
  13   2 -11      104.30       58.40    109.50 o 
   0   3 -11    16487.10    16032.53    834.12 o 
   1   3 -11     5947.31     5808.99    190.59 o 
   2   3 -11      615.26      774.90     46.02 o 
   3   3 -11     6217.05     6026.68    218.17 o 
   4   3 -11     5724.41     5622.77    223.42 o 
   5   3 -11      814.59      824.39     51.85 o 
   6   3 -11      472.24      448.86     41.67 o 
   7   3 -11     1898.85     1922.31    101.40 o 
   8   3 -11      677.67      658.76     57.47 o 
   9   3 -11      266.91      304.03     40.45 o 
  10   3 -11     4468.90     4866.72    294.69 o 
  11   3 -11     3195.55     3469.27    216.00 o 
  12   3 -11       59.54       58.07     47.64 o 
   1   4 -11     1198.10     1302.88     67.32 o 
   2   4 -11      272.25      304.26     32.51 o 
   3   4 -11     4720.82     4584.76    185.71 o 
   4   4 -11    13085.92    12602.71    564.00 o 
   5   4 -11       46.74       35.42     25.96 o 
   6   4 -11    10495.22     9611.12    405.36 o 
   7   4 -11     4329.69     3943.89    166.44 o 
   8   4 -11     2288.54     2349.78    135.24 o 
   9   4 -11      201.51      233.81     40.15 o 
  10   4 -11     1637.20     1699.30    133.92 o 
  11   4 -11      335.15      360.90     52.96 o 
  12   4 -11      362.48      386.50     62.85 o 
   0   5 -11    18488.21    17272.88    834.81 o 
   1   5 -11     2498.73     2269.60    106.44 o 
   2   5 -11     1911.62     1822.28    108.87 o 
   3   5 -11     1241.45     1399.93     86.41 o 
   4   5 -11     1180.93     1121.01     71.65 o 
   5   5 -11    15105.66    13740.96    649.84 o 
   6   5 -11       49.20       70.49     28.89 o 
   7   5 -11       97.57      101.22     30.91 o 
   8   5 -11     2150.36     2346.77    132.96 o 
   9   5 -11     1784.98     2144.42    131.88 o 
  10   5 -11     4875.79     5267.05    296.55 o 
  11   5 -11      106.99      125.51     44.30 o 
   1   6 -11    24226.44    21867.89   1140.50 o 
   2   6 -11      304.47      281.35     36.01 o 
   3   6 -11      942.68      927.77     70.03 o 
   4   6 -11     4357.86     3873.00    166.87 o 
   5   6 -11      954.47      958.07     72.43 o 
   6   6 -11     1406.47     1286.76     82.64 o 
   7   6 -11        9.74       20.14     30.84 o 
   8   6 -11      286.21      354.95     43.17 o 
   9   6 -11     6294.40     6867.72    582.38 o 
  10   6 -11       81.96      117.16     43.35 o 
  11   6 -11     3336.51     3854.64    198.02 o 
   0   7 -11     1927.80     2065.64    248.59 o 
   1   7 -11     1457.69     1588.79    100.64 o 
   2   7 -11      683.60      662.63     50.64 o 
   3   7 -11     2251.82     2196.18    127.85 o 
   4   7 -11      269.85      306.40     38.83 o 
   5   7 -11    23164.82    19554.09   1029.19 o 
   6   7 -11      747.24      832.21     69.12 o 
   7   7 -11      654.42      619.04     75.91 o 
   8   7 -11      965.08     1106.35    102.84 o 
   9   7 -11     1991.16     2420.84    162.96 o 
  10   7 -11      113.96      134.60     45.60 o 
   1   8 -11     8044.75     7295.47    335.55 o 
   2   8 -11     3670.90     3472.51    155.19 o 
   3   8 -11     3666.55     3593.33    222.79 o 
   4   8 -11     4956.77     4670.57    220.04 o 
   5   8 -11       29.19       56.25     37.50 o 
   6   8 -11     1457.02     1593.63    129.01 o 
   7   8 -11     1128.00     1424.31    129.35 o 
   8   8 -11       83.59      104.62     40.51 o 
   9   8 -11     3148.51     3336.11    198.14 o 
   0   9 -11     7000.14     6088.64    405.14 o 
   1   9 -11     4467.35     4476.50    317.97 o 
   2   9 -11     2713.96     2519.06    142.03 o 
   3   9 -11     1282.32     1370.80     97.99 o 
   4   9 -11       29.11       58.61     33.86 o 
   5   9 -11     1763.84     1785.29    110.77 o 
   6   9 -11      673.98      575.94     64.04 o 
   7   9 -11      528.22      653.23     65.92 o 
   8   9 -11     3037.03     3762.67    297.14 o 
   1  10 -11      895.60     1007.66     65.69 o 
   2  10 -11      127.82      119.75     38.31 o 
   3  10 -11     4982.39     4826.35    286.37 o 
   4  10 -11     2586.33     2678.58    133.31 o 
   5  10 -11      233.75      217.15     47.09 o 
   6  10 -11      856.12      926.14     78.02 o 
   7  10 -11     4694.50     5444.21    282.27 o 
   0  11 -11      369.23      437.96     68.20 o 
   1  11 -11     2313.42     2409.78    141.89 o 
   2  11 -11      354.95      434.45     53.75 o 
   3  11 -11     3631.24     4023.50    271.83 o 
   4  11 -11      315.11      432.83     52.94 o 
   5  11 -11      391.15      357.88     55.77 o 
   0   0 -10    14501.76    14694.88    877.31 o 
   2   0 -10    23732.56    23535.28   1019.58 o 
   4   0 -10    20874.54    21058.38   1091.95 o 
   6   0 -10    28564.79    30536.32   1558.73 o 
   8   0 -10    10086.29     9599.53    642.75 o 
  10   0 -10      770.24      884.26    137.78 o 
  12   0 -10      905.04     1451.09    226.54 o 
   1   1 -10     3249.06     3222.53    112.29 o 
   2   1 -10    45258.01    46180.18   1443.95 o 
   3   1 -10     3746.48     3990.66    133.43 o 
   4   1 -10      585.12      606.25     39.89 o 
   5   1 -10      777.72      885.38     52.24 o 
   6   1 -10     1014.04     1045.49     52.73 o 
   7   1 -10     4402.39     4430.87    190.55 o 
   8   1 -10    11373.95    10825.47    506.77 o 
   9   1 -10      671.51      725.07     52.54 o 
  10   1 -10      371.99      464.84     43.73 o 
  11   1 -10      457.52      548.94     51.01 o 
  12   1 -10     7650.44     8864.21    590.38 o 
  13   1 -10       52.80       90.41     46.06 o 
   0   2 -10    10940.83    10748.01    487.12 o 
   1   2 -10     9236.42     9394.70    312.20 o 
   2   2 -10     1965.20     1914.15     79.60 o 
   3   2 -10    10949.07    10729.74    362.86 o 
   4   2 -10    10598.68    11247.58    397.71 o 
   5   2 -10     2351.22     2389.17    101.10 o 
   6   2 -10     5404.75     5383.57    219.20 o 
   7   2 -10     7487.16     7502.57    296.29 o 
   8   2 -10     2329.17     2263.56    112.61 o 
   9   2 -10        8.79       29.36     28.77 o 
  10   2 -10     2494.49     2606.59    168.47 o 
  11   2 -10     4944.52     5202.86    226.89 o 
  12   2 -10       78.79      110.86     44.63 o 
  13   2 -10     1394.62     1740.32    112.63 o 
   1   3 -10     2774.09     2873.86    100.82 o 
   2   3 -10     2271.25     2470.17    105.28 o 
   3   3 -10    11873.71    11653.50    403.21 o 
   4   3 -10     9716.50     9771.57    347.20 o 
   5   3 -10      471.22      475.90     38.56 o 
   6   3 -10     6114.05     5853.69    233.83 o 
   7   3 -10     9245.13     9353.02    357.76 o 
   8   3 -10     2523.01     2464.73    128.37 o 
   9   3 -10      825.18      775.02     68.83 o 
  10   3 -10     1472.23     1502.87    127.56 o 
  11   3 -10     1035.24      888.16     69.25 o 
  12   3 -10      388.60      425.99     56.99 o 
  13   3 -10      563.80      663.83     70.46 o 
   0   4 -10    30739.94    30549.86   1460.38 o 
   1   4 -10     2426.16     2316.07    101.27 o 
   2   4 -10     3642.42     3801.34    138.47 o 
   3   4 -10     1999.09     2045.90     89.65 o 
   4   4 -10     1494.27     1536.58     77.28 o 
   5   4 -10      967.79      980.35     62.91 o 
   6   4 -10      428.91      396.66     41.20 o 
   7   4 -10      562.25      602.49     56.78 o 
   8   4 -10     2984.01     3090.58    140.32 o 
   9   4 -10     2315.11     2356.16    172.54 o 
  10   4 -10     7083.30     7095.05    328.29 o 
  11   4 -10      986.17     1010.47     76.16 o 
  12   4 -10       46.18       72.65     42.67 o 
  13   4 -10      540.65      683.97     71.38 o 
   1   5 -10     9408.31     9365.43    364.87 o 
   2   5 -10       64.67       85.15     25.80 o 
   3   5 -10     1799.96     1921.87     90.90 o 
   4   5 -10    10685.02    11024.31    491.39 o 
   5   5 -10     1557.23     1642.17     81.54 o 
   6   5 -10     7945.36     7966.25    376.26 o 
   7   5 -10      804.41      763.88     54.89 o 
   8   5 -10      242.25      269.97     37.72 o 
   9   5 -10     2025.41     2012.37    121.20 o 
  10   5 -10      588.05      650.69     62.33 o 
  11   5 -10     1766.35     1772.84    107.73 o 
  12   5 -10      133.87      138.77     40.65 o 
   0   6 -10     5742.04     5626.56    314.45 o 
   1   6 -10     1693.15     1716.84     79.12 o 
   2   6 -10      371.33      347.67     35.39 o 
   3   6 -10     2708.93     2704.90    146.60 o 
   4   6 -10      607.65      673.15     49.30 o 
   5   6 -10    29374.71    27929.38   1275.52 o 
   6   6 -10      774.06      837.88     63.13 o 
   7   6 -10      526.88      589.92     50.02 o 
   8   6 -10      395.29      412.35     45.29 o 
   9   6 -10     4806.76     4639.00    276.65 o 
  10   6 -10     1958.80     2194.34    160.24 o 
  11   6 -10      117.29      117.96     43.73 o 
  12   6 -10       26.49       24.04     38.38 o 
   1   7 -10    22779.89    22013.47    936.44 o 
   2   7 -10     3285.40     3436.92    147.09 o 
   3   7 -10     3919.46     3862.82    182.10 o 
   4   7 -10      109.27      160.61     33.22 o 
   5   7 -10      489.45      525.93     63.49 o 
   6   7 -10       53.95       57.96     35.58 o 
   7   7 -10      510.05      580.66     63.83 o 
   8   7 -10      248.66      266.34     40.12 o 
   9   7 -10     7138.03     7611.18    522.48 o 
  10   7 -10      560.90      635.36     64.56 o 
  11   7 -10     3608.13     4224.76    233.15 o 
   0   8 -10     5586.69     5914.92    373.53 o 
   1   8 -10     5301.41     5329.95    260.29 o 
   2   8 -10     3322.06     3386.51    204.24 o 
   3   8 -10       30.56       45.41     29.78 o 
   4   8 -10       96.50       96.47     31.35 o 
   5   8 -10    12674.21    12513.13    764.03 o 
   6   8 -10     2053.96     2024.85    168.54 o 
   7   8 -10       21.88       25.97     37.12 o 
   8   8 -10     3457.09     4044.96    359.37 o 
   9   8 -10     2114.94     2246.64    128.58 o 
  10   8 -10      838.48      899.30     80.18 o 
   1   9 -10      432.29      495.70     46.61 o 
   2   9 -10     1527.79     1583.64     92.86 o 
   3   9 -10     6503.08     6779.52    282.80 o 
   4   9 -10     7273.55     7029.59    304.54 o 
   5   9 -10       66.88       83.71     35.73 o 
   6   9 -10     1755.98     1830.66    115.13 o 
   7   9 -10     4877.91     5302.37    328.21 o 
   8   9 -10       24.81        9.24     37.63 o 
   9   9 -10      125.26      163.51     47.91 o 
   0  10 -10     3136.90     3073.05    285.55 o 
   1  10 -10     4481.72     4335.28    245.18 o 
   2  10 -10      173.51      192.67     41.31 o 
   3  10 -10     6136.55     5826.36    246.02 o 
   4  10 -10       56.22       68.44     36.40 o 
   5  10 -10      133.17      123.30     39.77 o 
   6  10 -10        6.00       44.24     39.65 o 
   7  10 -10     1234.51     1238.79     95.01 o 
   8  10 -10      743.03      875.10     87.20 o 
   1  11 -10     1635.92     1595.34     89.54 o 
   2  11 -10      977.04      991.72     73.37 o 
   3  11 -10     2836.10     2789.96    161.48 o 
   4  11 -10       87.18       24.76     36.39 o 
   5  11 -10      119.21      155.56     41.80 o 
   6  11 -10       58.29       74.04     44.13 o 
   0  12 -10      481.41      505.56     73.54 o 
   1  12 -10      894.07      891.25     66.73 o 
   2  12 -10     1509.22     1681.97     99.69 o 
   3  12 -10     1042.32     1131.74     80.82 o 
   4  12 -10      650.97      698.48     70.66 o 
   2   0  -9    76057.12    76571.75   3103.69 o 
   4   0  -9     8588.96     9187.49    384.93 o 
   6   0  -9     2115.38     2130.58    120.87 o 
   8   0  -9    18548.88    19469.16   1022.99 o 
  10   0  -9     1472.57     1794.27    140.74 o 
  12   0  -9    11890.49    11148.56    865.08 o 
  14   0  -9      850.69     1074.18    112.52 o 
   0   1  -9     9696.31     9585.67    403.72 o 
   1   1  -9     3385.61     3409.92    112.43 o 
   2   1  -9    17020.29    16858.61    545.12 o 
   3   1  -9     7863.30     8140.49    265.72 o 
   4   1  -9    23723.35    24081.86    769.91 o 
   5   1  -9     4177.16     4213.71    140.64 o 
   6   1  -9    25846.03    26716.11    944.55 o 
   7   1  -9     3212.49     3501.08    138.05 o 
   8   1  -9    10688.71    10936.11    425.94 o 
   9   1  -9      130.36      129.39     28.45 o 
  10   1  -9     1796.58     2086.76    149.04 o 
  11   1  -9     2663.47     3150.30    178.53 o 
  12   1  -9      990.40     1147.43    118.94 o 
  13   1  -9      989.44     1168.94     76.40 o 
  14   1  -9      515.82      814.13     71.09 o 
   1   2  -9    11659.24    11234.92    353.36 o 
   2   2  -9    26013.72    26108.34    852.72 o 
   3   2  -9    11631.45    11910.44    429.64 o 
   4   2  -9     3619.42     3876.34    124.00 o 
   5   2  -9     1835.74     1923.65     84.57 o 
   6   2  -9     4099.80     4294.42    154.32 o 
   7   2  -9    14321.96    14484.42    553.05 o 
   8   2  -9     8011.82     7849.24    333.52 o 
   9   2  -9     3827.09     3858.65    197.68 o 
  10   2  -9       68.64       77.25     28.63 o 
  11   2  -9     1349.67     1532.88     89.49 o 
  12   2  -9     3335.26     3743.35    227.29 o 
  13   2  -9      147.28      204.14     44.67 o 
  14   2  -9       77.57      112.91     44.36 o 
   0   3  -9    37691.62    38240.55   1576.28 o 
   1   3  -9     9379.19     9239.87    315.89 o 
   2   3  -9     1742.80     1798.86     72.77 o 
   3   3  -9    11305.06    11270.41    422.58 o 
   4   3  -9     5840.71     5956.94    240.88 o 
   5   3  -9     1838.11     1865.11     86.16 o 
   6   3  -9     1333.87     1324.86     69.76 o 
   7   3  -9     5521.82     5674.92    224.94 o 
   8   3  -9     2049.70     2235.00     94.88 o 
   9   3  -9      693.90      813.69     51.03 o 
  10   3  -9     7154.35     7132.92    293.93 o 
  11   3  -9     4338.79     4783.11    212.63 o 
  12   3  -9       67.71      126.48     40.73 o 
  13   3  -9     1974.90     2054.41    117.22 o 
  14   3  -9     1861.28     2214.22    127.48 o 
   1   4  -9      209.60      335.79     28.13 o 
   2   4  -9     1732.28     1766.79     82.42 o 
   3   4  -9     9816.23    10057.23    351.32 o 
   4   4  -9    26341.91    26592.00    921.89 o 
   5   4  -9        4.16       77.75     25.61 o 
   6   4  -9    13399.88    13377.25    527.72 o 
   7   4  -9     7529.59     7748.03    323.75 o 
   8   4  -9     1199.57     1069.36     69.22 o 
   9   4  -9       15.66       58.45     29.37 o 
  10   4  -9     2047.53     1812.05    105.18 o 
  11   4  -9      105.87      130.37     37.38 o 
  12   4  -9      658.58      642.45     65.17 o 
  13   4  -9      995.62     1215.82     90.71 o 
   0   5  -9    29293.92    28379.71   1443.38 o 
   1   5  -9     3645.92     3660.81    146.05 o 
   2   5  -9     4947.30     4913.72    198.47 o 
   3   5  -9     2370.79     2472.84    100.16 o 
   4   5  -9      845.91      910.92     52.52 o 
   5   5  -9    11162.87    11306.66    417.77 o 
   6   5  -9      201.88      212.74     36.30 o 
   7   5  -9       38.59       62.31     28.81 o 
   8   5  -9     4173.92     4297.01    250.57 o 
   9   5  -9     4297.71     4545.64    274.66 o 
  10   5  -9     7802.39     7390.28    328.36 o 
  11   5  -9      358.28      331.49     46.50 o 
  12   5  -9      114.46      161.84     44.50 o 
  13   5  -9      358.69      342.50     54.80 o 
   1   6  -9    26874.42    26875.99    940.68 o 
   2   6  -9      211.80      268.43     32.31 o 
   3   6  -9     3475.08     3582.07    134.82 o 
   4   6  -9     5533.47     5590.31    223.83 o 
   5   6  -9     1791.68     1866.43     90.24 o 
   6   6  -9     2997.92     2864.78    194.69 o 
   7   6  -9     1163.38     1216.69     85.53 o 
   8   6  -9      732.70      774.53     53.32 o 
   9   6  -9     7332.06     6757.88    343.88 o 
  10   6  -9       17.80       37.49     34.95 o 
  11   6  -9     3235.42     3326.31    167.58 o 
  12   6  -9       21.81       37.13     36.65 o 
   0   7  -9     2918.02     2922.51    172.80 o 
   1   7  -9     3665.07     3868.92    144.61 o 
   2   7  -9     2640.74     2872.74    111.12 o 
   3   7  -9     2414.31     2376.97    115.60 o 
   4   7  -9      837.69      893.27     60.24 o 
   5   7  -9    29514.24    28519.63   1517.69 o 
   6   7  -9     1855.95     1956.88    157.77 o 
   7   7  -9      379.82      465.45     47.67 o 
   8   7  -9     1511.00     1517.60     95.96 o 
   9   7  -9     5058.74     5014.44    241.11 o 
  10   7  -9      306.48      313.04     46.96 o 
  11   7  -9      262.84      304.98     47.40 o 
  12   7  -9       54.49       59.74     38.67 o 
   1   8  -9     9559.29     9543.63    393.53 o 
   2   8  -9     5961.61     5758.56    234.16 o 
   3   8  -9     6173.07     6088.40    249.51 o 
   4   8  -9     8568.58     8395.26    426.29 o 
   5   8  -9      212.15      198.39     38.41 o 
   6   8  -9     3405.41     3084.23    250.29 o 
   7   8  -9     3047.08     3078.24    274.69 o 
   8   8  -9      179.33      164.59     36.61 o 
   9   8  -9     3409.90     3140.72    166.82 o 
  10   8  -9      567.32      587.17     63.73 o 
  11   8  -9     1531.11     1721.77    103.96 o 
   0   9  -9     8636.74     8098.28    679.09 o 
   1   9  -9     5705.30     5809.30    349.55 o 
   2   9  -9     3120.49     2889.21    186.61 o 
   3   9  -9     3199.19     3069.50    135.77 o 
   4   9  -9       16.21        3.45     28.61 o 
   5   9  -9     3850.13     3819.87    264.50 o 
   6   9  -9     1272.29     1324.58     84.23 o 
   7   9  -9      887.57      854.94     71.86 o 
   8   9  -9     3217.72     3473.23    173.76 o 
   9   9  -9     1738.75     1967.07    123.00 o 
  10   9  -9     1996.75     1929.04    123.62 o 
   1  10  -9     1217.85     1199.50     89.54 o 
   2  10  -9      460.34      467.36     45.95 o 
   3  10  -9     5945.44     5703.54    245.26 o 
   4  10  -9     1895.02     1859.71    102.70 o 
   5  10  -9      239.34      232.34     41.94 o 
   6  10  -9      794.50      763.17     65.09 o 
   7  10  -9     7916.09     8180.12    612.23 o 
   8  10  -9      318.09      304.08     56.58 o 
   9  10  -9      367.48      341.85     56.83 o 
   0  11  -9      361.71      318.45     60.38 o 
   1  11  -9     2455.33     2310.34    119.84 o 
   2  11  -9      476.04      498.77     48.86 o 
   3  11  -9     4725.12     4556.69    222.37 o 
   4  11  -9      673.94      714.12     59.96 o 
   5  11  -9      387.65      338.44     48.30 o 
   6  11  -9      766.97      816.61     66.78 o 
   7  11  -9      542.79      658.67     67.16 o 
   1  12  -9      273.75      310.86     43.60 o 
   2  12  -9     3297.30     3493.19    188.40 o 
   3  12  -9     1194.46     1205.71     81.41 o 
   4  12  -9      844.59      898.54     78.85 o 
   5  12  -9      128.33       60.50     41.66 o 
   6  12  -9      314.15      142.35    113.15 o 
   0  13  -9      469.55      449.60     73.58 o 
   1  13  -9      194.20      187.06     40.77 o 
   2  13  -9     1709.34     1758.23    120.00 o 
   0   0  -8    22220.81    23205.58   1398.03 o 
   2   0  -8    37382.46    37296.65   1730.16 o 
   4   0  -8    29193.25    29309.93   1272.77 o 
   6   0  -8    44502.15    45433.54   2335.57 o 
   8   0  -8    26668.32    27931.90   1384.42 o 
  10   0  -8     4593.17     5094.93    380.38 o 
  12   0  -8      531.82      623.29     77.09 o 
  14   0  -8      619.07      771.09     87.70 o 
   1   1  -8    17665.68    18157.88    540.23 o 
   2   1  -8    79225.06    78545.71   2574.15 o 
   3   1  -8     3914.56     3974.80    143.31 o 
   4   1  -8     6466.22     6606.09    221.41 o 
   5   1  -8     1416.67     1444.48     68.10 o 
   6   1  -8     1888.51     1891.18     80.40 o 
   7   1  -8     7547.45     7937.87    298.63 o 
   8   1  -8    11822.82    12550.89    450.64 o 
   9   1  -8     5706.54     6101.53    223.81 o 
  10   1  -8      495.07      509.02     42.37 o 
  11   1  -8     1109.37     1251.15     71.82 o 
  12   1  -8    12574.38    13301.91    775.29 o 
  13   1  -8       55.52       51.13     36.39 o 
  14   1  -8      595.33      822.61     64.20 o 
   0   2  -8    17516.33    16989.84    750.33 o 
   1   2  -8    11830.57    11924.10    408.36 o 
   2   2  -8     4567.83     4695.51    160.51 o 
   3   2  -8    24911.00    25358.18    842.56 o 
   4   2  -8    11212.75    11063.18    354.60 o 
   5   2  -8    22377.63    22733.30    784.08 o 
   6   2  -8    10490.83    10645.66    397.46 o 
   7   2  -8     6023.75     6069.41    222.62 o 
   8   2  -8     4594.46     4993.25    182.96 o 
   9   2  -8      184.79      193.62     30.75 o 
  10   2  -8     5984.17     6697.98    242.99 o 
  11   2  -8     7042.42     7599.26    405.21 o 
  12   2  -8       16.92       -1.26     33.78 o 
  13   2  -8     3837.43     4006.35    185.12 o 
  14   2  -8     1230.06     1383.28     92.20 o 
   1   3  -8    11497.43    11612.08    376.49 o 
   2   3  -8     7441.09     7689.06    269.80 o 
   3   3  -8    16196.85    16227.33    563.71 o 
   4   3  -8    25545.55    25271.14    860.95 o 
   5   3  -8     2906.74     3250.99    122.96 o 
   6   3  -8    18464.59    18868.48    630.43 o 
   7   3  -8    13972.86    14271.38    507.29 o 
   8   3  -8     4797.73     4980.44    189.04 o 
   9   3  -8     3050.08     2889.47    125.12 o 
  10   3  -8      811.63      859.50     59.96 o 
  11   3  -8      694.71      667.16     54.09 o 
  12   3  -8     1492.65     1627.63    101.10 o 
  13   3  -8      234.40      279.98     47.48 o 
  14   3  -8     2409.71     2422.64    128.36 o 
   0   4  -8    63143.13    63643.64   2756.00 o 
   1   4  -8    10726.35    10795.08    355.48 o 
   2   4  -8    10501.75    10564.04    380.81 o 
   3   4  -8     4113.61     4215.69    165.86 o 
   4   4  -8     5764.76     6002.20    205.42 o 
   5   4  -8     2825.94     2887.32     98.65 o 
   6   4  -8     1208.72     1260.89     65.27 o 
   7   4  -8      367.21      369.58     34.98 o 
   8   4  -8    10942.53    11076.39    379.19 o 
   9   4  -8     1347.06     1421.55     71.36 o 
  10   4  -8    12567.82    11323.29    465.08 o 
  11   4  -8     1663.35     1728.74     90.85 o 
  12   4  -8        8.56       26.63     33.99 o 
  13   4  -8      546.57      546.72     60.15 o 
  14   4  -8     1741.01     1960.06    119.62 o 
   1   5  -8    20562.09    20551.50    670.99 o 
   2   5  -8     3532.42     3620.83    146.71 o 
   3   5  -8     6368.90     6347.15    227.57 o 
   4   5  -8    15839.84    15843.88    571.84 o 
   5   5  -8      357.97      426.12     36.75 o 
   6   5  -8     7542.56     7788.64    311.89 o 
   7   5  -8     4697.14     4555.88    184.83 o 
   8   5  -8      889.93      917.15     54.75 o 
   9   5  -8     6494.51     5916.00    239.15 o 
  10   5  -8     1494.15     1452.25     87.22 o 
  11   5  -8     4176.32     3723.30    177.08 o 
  12   5  -8     1037.25     1021.13     75.79 o 
  13   5  -8     1385.90     1557.21     95.98 o 
   0   6  -8     7453.95     7310.81    396.10 o 
   1   6  -8     5593.08     5584.33    200.76 o 
   2   6  -8       92.92      147.87     28.04 o 
   3   6  -8     8442.57     8409.35    296.19 o 
   4   6  -8     1026.73     1074.97     58.47 o 
   5   6  -8    36476.09    37737.44   1277.65 o 
   6   6  -8      350.63      402.92     43.11 o 
   7   6  -8     1477.58     1575.51     89.72 o 
   8   6  -8       76.66       75.58     28.77 o 
   9   6  -8     4651.57     4144.14    199.06 o 
  10   6  -8      796.98      803.84     67.38 o 
  11   6  -8     1037.75      921.50     70.68 o 
  12   6  -8       65.16       73.39     37.58 o 
  13   6  -8     1414.68     1327.34     95.72 o 
   1   7  -8    22206.17    22643.48    856.11 o 
   2   7  -8     3593.14     3568.82    139.97 o 
   3   7  -8     6447.10     6247.75    246.36 o 
   4   7  -8     5227.85     5236.12    181.48 o 
   5   7  -8      822.98      907.78     54.82 o 
   6   7  -8     1626.39     1610.15     85.05 o 
   7   7  -8     3705.99     3589.67    289.39 o 
   8   7  -8      973.48     1005.46     78.07 o 
   9   7  -8     7036.31     6318.40    272.10 o 
  10   7  -8      133.72      148.91     37.95 o 
  11   7  -8     2635.17     2731.19    144.34 o 
  12   7  -8      812.16      815.63     65.96 o 
   0   8  -8     7664.09     6964.47    440.81 o 
   1   8  -8     5397.22     5508.67    218.01 o 
   2   8  -8     4399.86     4529.19    178.82 o 
   3   8  -8      102.07      104.62     30.45 o 
   4   8  -8      742.09      790.50     54.46 o 
   5   8  -8    15641.72    15821.46    720.92 o 
   6   8  -8     2651.40     2857.34    194.35 o 
   7   8  -8       23.17       37.95     31.65 o 
   8   8  -8     4465.50     4088.43    193.10 o 
   9   8  -8     4241.47     4006.51    206.71 o 
  10   8  -8     1521.92     1411.35     91.06 o 
  11   8  -8      774.42      823.75     67.49 o 
  12   8  -8       54.83       69.86     39.23 o 
   1   9  -8     4425.70     4495.79    181.21 o 
   2   9  -8     2764.86     2757.25    128.51 o 
   3   9  -8     9729.07     9107.07    382.07 o 
   4   9  -8     5957.83     5555.45    251.45 o 
   5   9  -8      112.23      139.79     36.49 o 
   6   9  -8     2080.91     2144.56    152.11 o 
   7   9  -8     4996.43     4652.19    256.27 o 
   8   9  -8      141.61       99.66     38.86 o 
   9   9  -8      921.03     1008.81     93.48 o 
  10   9  -8      385.52      338.69     47.63 o 
  11   9  -8      421.98      463.55     55.09 o 
   0  10  -8     2208.43     2057.42    195.46 o 
   1  10  -8     5906.24     5480.13    234.62 o 
   2  10  -8      519.97      478.42     46.67 o 
   3  10  -8     3743.76     3601.18    178.35 o 
   4  10  -8      376.10      358.68     41.22 o 
   5  10  -8     1913.00     1762.72    115.76 o 
   6  10  -8      229.41      261.15     43.75 o 
   7  10  -8     1295.92     1409.54    140.20 o 
   8  10  -8      711.89      636.31     80.68 o 
   9  10  -8     1271.81     1396.29     97.98 o 
  10  10  -8      917.06      916.38     80.91 o 
   1  11  -8     1322.39     1180.20     72.08 o 
   2  11  -8      875.03      866.08     61.29 o 
   3  11  -8     3234.02     3453.13    147.89 o 
   4  11  -8      174.98      241.85     39.42 o 
   5  11  -8      454.26      469.58     52.08 o 
   6  11  -8      110.23      136.79     40.95 o 
   7  11  -8     3698.25     4402.20    267.42 o 
   8  11  -8      703.36      804.18     80.66 o 
   0  12  -8      528.57      436.16     67.08 o 
   1  12  -8      855.52      875.84     62.89 o 
   2  12  -8     1162.07     1176.42     73.34 o 
   3  12  -8      941.31      911.98     69.96 o 
   4  12  -8      865.47      849.78     75.03 o 
   5  12  -8      345.52      320.29     53.24 o 
   6  12  -8     1249.38     1672.28    159.76 o 
   7  12  -8      243.24      312.97     56.86 o 
   1  13  -8      346.01      355.65     46.69 o 
   2  13  -8     2623.32     2766.92    148.99 o 
   3  13  -8      266.06      218.45     45.80 o 
   4  13  -8      459.66      564.39     63.67 o 
   2   0  -7    87183.84    85216.02   3934.67 o 
   4   0  -7    39305.16    39955.47   1852.41 o 
   6   0  -7     9914.30     9943.49    462.17 o 
   8   0  -7    12239.35    12360.40    659.56 o 
  10   0  -7     1370.71     1547.24    110.63 o 
  12   0  -7    21809.79    19085.51   1305.22 o 
  14   0  -7     2531.76     3024.95    314.78 o 
   0   1  -7    34195.82    34507.05   1596.40 o 
   1   1  -7     7789.78     8176.72    264.16 o 
   2   1  -7    21872.44    21417.31    645.85 o 
   3   1  -7    24026.01    25662.05    813.65 o 
   4   1  -7    20233.28    19543.93    609.56 o 
   5   1  -7    25113.20    25846.73    858.53 o 
   6   1  -7    32274.20    32383.31   1009.21 o 
   7   1  -7     3602.81     3863.12    139.19 o 
   8   1  -7    24568.88    25850.96    867.36 o 
   9   1  -7      510.59      602.07     43.04 o 
  10   1  -7     7379.75     7938.91    278.08 o 
  11   1  -7     3215.72     3341.22    197.07 o 
  12   1  -7      255.56      290.61     42.20 o 
  13   1  -7     2655.64     3033.31    210.04 o 
  14   1  -7     1069.02     1232.63     78.64 o 
  15   1  -7      475.21      548.87     57.09 o 
   1   2  -7    65680.02    68661.77   2187.35 o 
   2   2  -7    33748.01    32760.04    984.64 o 
   3   2  -7    15295.43    15546.44    541.11 o 
   4   2  -7     4955.69     5041.95    163.10 o 
   5   2  -7     2575.22     2620.14     96.12 o 
   6   2  -7    10918.80    11363.95    365.22 o 
   7   2  -7    25614.79    26172.61    893.01 o 
   8   2  -7     9672.48     9877.44    344.63 o 
   9   2  -7    17039.14    18319.39    630.23 o 
  10   2  -7      724.60      751.38     53.08 o 
  11   2  -7     3351.17     3471.78    206.82 o 
  12   2  -7     3922.00     4248.53    224.17 o 
  13   2  -7      499.72      510.61     54.48 o 
  14   2  -7      665.31      714.72     65.66 o 
  15   2  -7     1079.78     1250.57     94.40 o 
   0   3  -7    61775.88    61444.87   2509.17 o 
   1   3  -7    11071.51    10765.87    357.98 o 
   2   3  -7     7764.18     8244.12    272.54 o 
   3   3  -7    33792.59    35021.27   1121.68 o 
   4   3  -7    10532.76    10704.00    352.59 o 
   5   3  -7    25250.85    25825.89    857.67 o 
   6   3  -7     4276.20     4323.14    143.09 o 
   7   3  -7     3151.12     3197.12    118.33 o 
   8   3  -7     9165.78     9710.90    321.71 o 
   9   3  -7     3375.80     3452.36    136.30 o 
  10   3  -7    14982.22    14368.80    586.99 o 
  11   3  -7     7568.77     7456.74    306.47 o 
  12   3  -7       11.54      -15.27     32.55 o 
  13   3  -7     2925.40     3111.11    156.07 o 
  14   3  -7     1274.97     1427.00     96.34 o 
  15   3  -7      455.03      570.42     65.70 o 
   1   4  -7     1165.64     1061.43     52.27 o 
   2   4  -7    18841.67    18935.58    640.71 o 
   3   4  -7     9966.65     9540.61    330.77 o 
   4   4  -7    44916.60    43246.46   1453.50 o 
   5   4  -7      984.60     1135.99     53.19 o 
   6   4  -7    23222.18    24001.67    733.92 o 
   7   4  -7    13447.00    13587.03    463.16 o 
   8   4  -7     3205.02     3277.14    127.85 o 
   9   4  -7      991.82      963.91     58.37 o 
  10   4  -7     2222.08     2027.99    109.76 o 
  11   4  -7     1167.90     1094.05     93.55 o 
  12   4  -7     4167.31     3969.37    195.42 o 
  13   4  -7      687.12      600.58     61.54 o 
  14   4  -7     4037.89     4274.72    198.32 o 
   0   5  -7    42760.11    41388.02   2000.15 o 
   1   5  -7     6207.66     5910.63    197.05 o 
   2   5  -7    10669.12    10781.02    371.68 o 
   3   5  -7     6125.56     6151.11    203.62 o 
   4   5  -7     6897.71     7171.99    238.38 o 
   5   5  -7    30990.00    30421.15   1014.64 o 
   6   5  -7     5808.78     5897.82    213.00 o 
   7   5  -7      410.36      453.67     37.18 o 
   8   5  -7     9757.36     9192.66    345.72 o 
   9   5  -7     2559.96     2479.70    118.45 o 
  10   5  -7     6894.83     6630.07    280.28 o 
  11   5  -7     1653.08     1643.12    139.05 o 
  12   5  -7        6.55        4.44     33.31 o 
  13   5  -7     1791.73     1812.74    111.10 o 
  14   5  -7     1280.99     1376.86     94.24 o 
   1   6  -7    36442.43    34994.68   1272.30 o 
   2   6  -7     4709.35     4883.92    191.29 o 
   3   6  -7     9317.81     9436.01    310.97 o 
   4   6  -7     3530.10     3682.38    139.24 o 
   5   6  -7     1397.48     1540.07     69.60 o 
   6   6  -7     2618.83     2608.50    129.11 o 
   7   6  -7     5085.03     5037.25    183.07 o 
   8   6  -7     2904.12     2918.15    157.07 o 
   9   6  -7    12715.44    10632.95    463.53 o 
  10   6  -7      520.92      519.15     47.73 o 
  11   6  -7     4410.45     3832.14    186.69 o 
  12   6  -7      261.93      222.34     43.87 o 
  13   6  -7     1258.76     1353.01     91.91 o 
   0   7  -7     4838.89     4775.18    284.96 o 
   1   7  -7     9646.30     9345.54    339.75 o 
   2   7  -7      617.93      598.50     46.60 o 
   3   7  -7     4831.99     4878.85    192.34 o 
   4   7  -7      755.23      883.15     51.31 o 
   5   7  -7    30078.76    31427.07   1182.32 o 
   6   7  -7        9.10       38.74     29.61 o 
   7   7  -7     1396.15     1435.03     83.09 o 
   8   7  -7     2597.05     2546.94    138.28 o 
   9   7  -7     4745.33     4501.98    235.62 o 
  10   7  -7      542.73      464.84     47.11 o 
  11   7  -7     1878.37     1786.39     98.24 o 
  12   7  -7      177.86      191.37     39.39 o 
  13   7  -7      480.97      475.89     57.17 o 
   1   8  -7     9916.84     9705.72    383.56 o 
   2   8  -7     3159.42     3374.78    132.90 o 
   3   8  -7     9938.41    10126.22    357.33 o 
   4   8  -7     7173.24     7372.31    273.93 o 
   5   8  -7      524.03      636.83     46.81 o 
   6   8  -7     2131.03     2214.62    125.63 o 
   7   8  -7     2741.01     2756.48    146.92 o 
   8   8  -7      302.95      273.25     35.41 o 
   9   8  -7     1747.03     1633.83     94.13 o 
  10   8  -7      310.98      249.90     41.67 o 
  11   8  -7     1066.67     1024.26     75.55 o 
  12   8  -7     1669.14     1657.21    100.89 o 
   0   9  -7     6884.92     6606.11    407.09 o 
   1   9  -7     6010.51     6146.36    251.68 o 
   2   9  -7     2437.19     2448.51    104.94 o 
   3   9  -7     1252.71     1278.77     67.56 o 
   4   9  -7      741.80      814.07     56.22 o 
   5   9  -7     4562.29     4444.58    263.08 o 
   6   9  -7     3008.43     2787.04    190.86 o 
   7   9  -7      879.02      870.91     64.59 o 
   8   9  -7     2918.02     2841.18    152.72 o 
   9   9  -7     2268.59     2192.98    105.38 o 
  10   9  -7      968.20      834.17     67.54 o 
  11   9  -7      743.97      837.57     68.07 o 
   1  10  -7     2625.86     2495.60    112.09 o 
   2  10  -7     1688.15     1608.80     85.80 o 
   3  10  -7     6705.18     6338.68    316.04 o 
   4  10  -7     2379.56     2283.17    113.27 o 
   5  10  -7      177.83      143.77     40.60 o 
   6  10  -7      199.91      222.93     45.11 o 
   7  10  -7     5715.65     6053.26    372.67 o 
   8  10  -7      286.06      291.49     47.84 o 
   9  10  -7      852.95      880.75     63.59 o 
  10  10  -7      343.42      277.07     45.38 o 
   0  11  -7     2206.71     1840.01    134.39 o 
   1  11  -7     3770.82     3428.65    153.07 o 
   2  11  -7      253.06      251.72     38.01 o 
   3  11  -7     2884.40     2968.01    237.56 o 
   4  11  -7      634.01      684.14     60.02 o 
   5  11  -7     2338.78     2094.58    117.81 o 
   6  11  -7      642.33      723.98     67.02 o 
   7  11  -7     1213.96     1439.91    104.46 o 
   8  11  -7       15.54       64.28     45.18 o 
   9  11  -7     1474.85     1485.09    111.41 o 
   1  12  -7      619.39      522.17     48.69 o 
   2  12  -7     2170.98     2003.30    106.76 o 
   3  12  -7     2224.70     2204.63    110.08 o 
   4  12  -7      721.34      757.04     65.57 o 
   5  12  -7      169.20      124.60     47.34 o 
   6  12  -7      445.71      493.16     58.54 o 
   7  12  -7     1845.87     2116.36    142.61 o 
   8  12  -7      746.67      916.16    189.80 o 
   0  13  -7      990.35     1012.19     91.82 o 
   1  13  -7      405.16      347.19     46.02 o 
   2  13  -7     1209.13     1220.49     77.90 o 
   3  13  -7       95.25       91.13     36.45 o 
   4  13  -7      769.71      752.01     72.29 o 
   5  13  -7      520.23      539.04     70.49 o 
   1  14  -7      483.18      471.07     76.97 o 
   0   0  -6    89533.36    92891.35   6117.30 o 
   2   0  -6    45851.27    48030.18   2156.61 o 
   4   0  -6    29827.41    30148.22   1331.97 o 
   6   0  -6    32613.72    33425.19   1477.27 o 
   8   0  -6    35069.82    35658.02   1698.86 o 
  10   0  -6    12725.79    13513.67    844.47 o 
  12   0  -6      851.47      820.57     93.78 o 
  14   0  -6     2379.38     2844.06    291.34 o 
   1   1  -6    33769.33    35602.99   1092.42 o 
   2   1  -6    57850.16    57256.14   1916.12 o 
   3   1  -6     4871.04     5101.93    167.87 o 
   4   1  -6    34797.19    36213.24   1151.85 o 
   5   1  -6     3045.29     3359.76    100.79 o 
   6   1  -6    19057.89    20031.56    618.61 o 
   7   1  -6    11089.43    11470.22    407.05 o 
   8   1  -6    14084.46    14237.37    507.97 o 
   9   1  -6    12203.09    12557.56    461.16 o 
  10   1  -6     1987.45     2195.84    102.27 o 
  11   1  -6      914.16      974.55     63.05 o 
  12   1  -6    11433.06    10250.91    482.95 o 
  13   1  -6      404.15      376.74     45.30 o 
  14   1  -6     1718.26     1838.19    113.64 o 
  15   1  -6      585.94      635.02     65.58 o 
   0   2  -6    53979.15    54831.88   2276.95 o 
   1   2  -6    13109.37    13514.12    405.46 o 
   2   2  -6     5584.36     5821.00    178.18 o 
   3   2  -6    36898.90    38189.75   1278.81 o 
   4   2  -6    13971.40    13284.49    419.77 o 
   5   2  -6    41160.21    41358.66   1246.46 o 
   6   2  -6    10497.70    10235.27    293.20 o 
   7   2  -6     5510.22     5745.97    207.23 o 
   8   2  -6     1700.90     1781.68     78.69 o 
   9   2  -6     4531.59     4900.64    177.11 o 
  10   2  -6    11673.27    12489.98    468.14 o 
  11   2  -6     5631.39     5625.62    239.74 o 
  12   2  -6      124.24       70.00     32.49 o 
  13   2  -6     6909.79     6786.84    386.76 o 
  14   2  -6     1460.30     1693.57    115.37 o 
  15   2  -6      560.95      625.20     67.47 o 
   1   3  -6    33728.13    33641.17   1005.09 o 
   2   3  -6    25264.99    24098.92    758.59 o 
   3   3  -6    18124.68    18375.86    598.05 o 
   4   3  -6    43726.67    44489.23   1449.64 o 
   5   3  -6     6726.32     7209.14    219.69 o 
   6   3  -6    18265.56    19002.45    605.46 o 
   7   3  -6    18206.87    18363.29    611.48 o 
   8   3  -6     9353.50     9563.04    318.77 o 
   9   3  -6     8422.01     8766.17    314.17 o 
  10   3  -6      442.06      543.34     47.83 o 
  11   3  -6     1082.37     1073.66     65.22 o 
  12   3  -6     3763.63     3660.00    191.02 o 
  13   3  -6     1371.59     1348.49     86.68 o 
  14   3  -6     2432.64     2476.86    138.71 o 
  15   3  -6      972.64      963.92     81.15 o 
   0   4  -6    76371.34    74243.23   3049.60 o 
   1   4  -6    13602.62    13657.08    419.14 o 
   2   4  -6    14541.50    14675.57    506.80 o 
   3   4  -6     1935.31     1950.07     72.57 o 
   4   4  -6    16852.62    16711.29    552.47 o 
   5   4  -6    20558.16    19999.42    667.01 o 
   6   4  -6    12848.76    12924.97    389.19 o 
   7   4  -6      629.98      675.27     38.35 o 
   8   4  -6    15122.37    15514.77    541.86 o 
   9   4  -6     5549.81     5450.63    230.72 o 
  10   4  -6    14588.94    13558.01    641.68 o 
  11   4  -6     2256.04     2181.01    104.00 o 
  12   4  -6      112.55      128.42     37.27 o 
  13   4  -6       77.97      118.46     37.41 o 
  14   4  -6     1298.83     1454.96     93.18 o 
  15   4  -6      945.57     1040.77     84.38 o 
   1   5  -6    25910.40    25501.55    817.91 o 
   2   5  -6    26079.62    25755.60    862.91 o 
   3   5  -6    16170.37    15637.45    504.97 o 
   4   5  -6    25683.41    25461.39    835.81 o 
   5   5  -6       51.71      165.97     23.36 o 
   6   5  -6    14408.16    14568.67    533.70 o 
   7   5  -6     6862.24     6944.95    253.82 o 
   8   5  -6     2013.43     1971.57     82.72 o 
   9   5  -6     9379.40     8974.06    371.77 o 
  10   5  -6     2545.03     2254.67    111.42 o 
  11   5  -6     2499.98     2263.37    125.61 o 
  12   5  -6     4030.19     3450.36    186.95 o 
  13   5  -6     1634.85     1551.63    101.39 o 
  14   5  -6     1492.49     1438.41    101.83 o 
   0   6  -6     5162.43     5116.96    271.70 o 
   1   6  -6    12395.53    12005.21    380.34 o 
   2   6  -6     3722.30     3826.00    131.52 o 
   3   6  -6    11571.90    11739.67    402.16 o 
   4   6  -6     1704.43     1716.21     72.84 o 
   5   6  -6    37360.48    37829.71   1181.77 o 
   6   6  -6     3611.24     3630.30    154.73 o 
   7   6  -6     4180.98     4215.17    157.42 o 
   8   6  -6     2878.56     2830.78    108.77 o 
   9   6  -6     4812.77     4706.97    206.27 o 
  10   6  -6     1054.65      988.57     62.64 o 
  11   6  -6     3491.46     3299.11    146.24 o 
  12   6  -6       14.65       10.14     31.94 o 
  13   6  -6     2482.40     2418.40    146.50 o 
  14   6  -6      685.99      764.54     78.19 o 
   1   7  -6    21095.99    20913.74    668.95 o 
   2   7  -6     1015.68     1141.01     54.54 o 
   3   7  -6    12415.17    12383.72    427.98 o 
   4   7  -6     4186.28     4286.01    171.55 o 
   5   7  -6     2270.33     2382.26     93.32 o 
   6   7  -6     1560.83     1790.11     85.08 o 
   7   7  -6    11038.31    10749.91    393.57 o 
   8   7  -6      399.37      390.30     37.34 o 
   9   7  -6     6596.21     6157.57    281.33 o 
  10   7  -6       16.03       58.53     30.20 o 
  11   7  -6     2935.99     2808.19    136.53 o 
  12   7  -6     1137.60     1181.91     73.55 o 
  13   7  -6     1649.94     1828.18    103.66 o 
   0   8  -6     7251.12     7089.70    448.73 o 
   1   8  -6     7144.83     6959.96    279.57 o 
   2   8  -6     7270.56     7341.38    261.83 o 
   3   8  -6     4512.31     4523.99    163.36 o 
   4   8  -6       44.94       56.61     25.72 o 
   5   8  -6     6499.35     6847.50    245.90 o 
   6   8  -6     1644.47     1739.23     87.88 o 
   7   8  -6     1082.47     1075.19     76.38 o 
   8   8  -6     3682.99     3599.63    146.01 o 
   9   8  -6     3151.80     2955.27    136.07 o 
  10   8  -6     3366.02     2922.88    134.33 o 
  11   8  -6     1640.66     1522.43     87.97 o 
  12   8  -6       66.94       90.60     35.41 o 
  13   8  -6      515.94      594.80     58.43 o 
   1   9  -6     2604.16     2447.77    126.32 o 
   2   9  -6     6953.28     7283.14    288.32 o 
   3   9  -6     7035.75     7068.10    299.48 o 
   4   9  -6     2233.98     2371.07    114.45 o 
   5   9  -6      114.91      145.51     29.86 o 
   6   9  -6     4252.98     4219.92    242.98 o 
   7   9  -6     5971.72     5767.23    262.42 o 
   8   9  -6      177.99      195.46     35.45 o 
   9   9  -6      917.08      791.31     60.15 o 
  10   9  -6      803.65      680.98     55.96 o 
  11   9  -6      894.77      988.40     66.30 o 
  12   9  -6     1231.40     1353.51     79.28 o 
   0  10  -6      852.21      869.43     94.71 o 
   1  10  -6     6307.56     6131.27    252.64 o 
   2  10  -6     1659.86     1684.73     92.48 o 
   3  10  -6     3140.64     3183.02    152.26 o 
   4  10  -6      781.57      793.60     55.42 o 
   5  10  -6     6286.01     6226.18    271.26 o 
   6  10  -6     1595.99     1676.79     93.82 o 
   7  10  -6     1033.22     1047.17     80.82 o 
   8  10  -6      395.26      373.25     49.86 o 
   9  10  -6     1470.66     1474.16     87.78 o 
  10  10  -6      278.41      259.68     44.32 o 
  11  10  -6     1628.46     1713.69    100.95 o 
   1  11  -6     3693.10     3257.95    136.17 o 
   2  11  -6     1335.23     1277.17     85.09 o 
   3  11  -6     6028.50     5536.51    237.17 o 
   4  11  -6      845.05      949.67     68.72 o 
   5  11  -6      469.65      459.37     53.80 o 
   6  11  -6      498.29      424.29     54.79 o 
   7  11  -6     4339.42     4185.42    268.67 o 
   8  11  -6      318.55      429.69     58.22 o 
   9  11  -6     1097.94     1050.63     71.28 o 
  10  11  -6        3.36        8.15     35.80 o 
   0  12  -6     3415.61     2982.95    186.90 o 
   1  12  -6     2222.47     1964.41    103.97 o 
   2  12  -6     1378.90     1245.53     75.33 o 
   3  12  -6     1041.35      992.80     71.60 o 
   4  12  -6      697.90      714.40     60.59 o 
   5  12  -6     2148.27     2086.99    130.79 o 
   6  12  -6     1218.33     1267.38    100.33 o 
   7  12  -6      380.31      373.50     65.59 o 
   8  12  -6      786.71      783.03     87.96 o 
   1  13  -6      357.75      294.83     43.66 o 
   2  13  -6     3219.95     3023.01    144.23 o 
   3  13  -6     1065.09     1055.35     76.68 o 
   4  13  -6     1725.85     1736.23    123.34 o 
   5  13  -6       13.09       12.53     48.09 o 
   6  13  -6     1294.34     1469.38    159.17 o 
   0  14  -6     1203.22     1126.11    108.86 o 
   1  14  -6      365.97      296.29     45.46 o 
   2  14  -6      550.59      595.26     60.23 o 
   3  14  -6      449.28      463.32     60.19 o 
   2   0  -5    48285.01    49435.17   2137.04 o 
   4   0  -5    61240.10    61057.98   2792.41 o 
   6   0  -5    20149.75    20656.50    995.94 o 
   8   0  -5    18078.81    18062.89    841.68 o 
  10   0  -5     6948.15     7114.75    367.04 o 
  12   0  -5    12113.06    12982.29   1349.75 o 
  14   0  -5     3510.87     3704.33    331.91 o 
  16   0  -5      418.77      422.84     83.84 o 
   0   1  -5    82935.94    83644.52   3778.74 o 
   1   1  -5     3415.13     3569.76    115.75 o 
   2   1  -5    28608.29    30918.75    987.56 o 
   3   1  -5    20888.26    21394.12    695.87 o 
   4   1  -5    25526.29    25289.76    736.09 o 
   5   1  -5    13572.71    13813.59    423.15 o 
   6   1  -5    19219.92    19182.55    567.32 o 
   7   1  -5     4089.35     4184.44    145.16 o 
   8   1  -5    14017.35    14109.57    488.70 o 
   9   1  -5     1943.55     1983.86     82.82 o 
  10   1  -5    11642.63    12128.29    527.28 o 
  11   1  -5     3647.28     3560.61    153.19 o 
  12   1  -5      859.18      940.93     70.01 o 
  13   1  -5     1920.63     2029.88    118.99 o 
  14   1  -5     4175.83     4211.04    217.58 o 
  15   1  -5      473.55      514.54     60.92 o 
  16   1  -5     1207.50     1491.63    104.27 o 
   1   2  -5    56413.80    57091.62   1732.48 o 
   2   2  -5    52270.77    51508.93   1636.46 o 
   3   2  -5     9161.34     9191.07    322.29 o 
   4   2  -5    21636.86    21827.16    624.70 o 
   5   2  -5     4303.16     4408.78    133.34 o 
   6   2  -5     9371.42     9121.41    309.34 o 
   7   2  -5    19824.99    19950.73    643.99 o 
   8   2  -5    17334.64    17765.42    568.96 o 
   9   2  -5    13204.25    13638.43    545.10 o 
  10   2  -5      116.15      159.75     30.70 o 
  11   2  -5     3998.43     3972.59    231.64 o 
  12   2  -5     2727.86     2893.95    168.36 o 
  13   2  -5      991.02     1008.39     65.74 o 
  14   2  -5      478.97      468.84     53.38 o 
  15   2  -5     1943.13     1760.73    120.29 o 
   0   3  -5    99456.10    99181.99   4427.04 o 
   1   3  -5     9922.19     9889.44    305.93 o 
   2   3  -5    14425.79    14234.88    461.14 o 
   3   3  -5    27370.10    27518.50    900.11 o 
   4   3  -5    23856.55    23261.62    732.12 o 
   5   3  -5    39469.08    37477.21   1239.77 o 
   6   3  -5    18389.10    18139.42    572.50 o 
   7   3  -5     3777.93     3985.45    135.49 o 
   8   3  -5     7049.84     6989.79    256.95 o 
   9   3  -5     7229.42     7484.91    270.46 o 
  10   3  -5    12647.11    12436.54    544.98 o 
  11   3  -5     4347.65     4067.93    193.83 o 
  12   3  -5      213.47      183.34     38.13 o 
  13   3  -5     3176.35     2942.02    208.63 o 
  14   3  -5     1449.38     1495.16     97.74 o 
  15   3  -5     1170.05     1133.30     96.39 o 
   1   4  -5    34061.34    34284.24   1016.02 o 
   2   4  -5    43501.48    41501.63   1299.73 o 
   3   4  -5    27095.25    27518.50    934.80 o 
   4   4  -5    37169.51    36542.72   1205.32 o 
   5   4  -5      802.33     1062.43     45.69 o 
   6   4  -5    19786.10    20255.50    639.20 o 
   7   4  -5     5164.21     4980.31    177.72 o 
   8   4  -5     6570.09     6502.26    219.22 o 
   9   4  -5     6014.57     5983.68    239.33 o 
  10   4  -5     2447.03     2233.27    116.42 o 
  11   4  -5     2344.09     2269.42    109.21 o 
  12   4  -5     9332.68     8150.13    361.19 o 
  13   4  -5     1601.40     1646.64    101.57 o 
  14   4  -5     2877.98     2631.52    182.29 o 
  15   4  -5      118.59      144.41     48.95 o 
   0   5  -5    34583.86    33994.99   1341.36 o 
   1   5  -5    27080.06    27605.39    798.82 o 
   2   5  -5    13543.33    13373.00    434.00 o 
   3   5  -5    11247.38    12179.28    535.44 o 
   4   5  -5     6937.71     6561.13    227.25 o 
   5   5  -5    44182.01    45002.36   1467.51 o 
   6   5  -5    14969.29    14948.72    507.42 o 
   7   5  -5     2822.13     2842.08    112.42 o 
   8   5  -5    13755.34    13512.66    486.87 o 
   9   5  -5     3718.09     3529.50    146.50 o 
  10   5  -5     5036.95     4924.56    213.56 o 
  11   5  -5     3492.64     3152.10    161.64 o 
  12   5  -5      108.28       78.61     33.69 o 
  13   5  -5      879.13      772.84     68.29 o 
  14   5  -5      931.84      936.52     77.32 o 
  15   5  -5     1642.01     1841.82    170.68 o 
   1   6  -5    30320.59    30281.75    917.87 o 
   2   6  -5     9128.50     8837.38    308.71 o 
   3   6  -5    16329.32    15505.48    558.08 o 
   4   6  -5     2509.36     2405.42    160.02 o 
   5   6  -5      750.89      732.07     41.64 o 
   6   6  -5      505.83      558.28     39.59 o 
   7   6  -5    17921.13    18170.20    642.32 o 
   8   6  -5      664.94      676.41     45.69 o 
   9   6  -5     9264.69     8924.96    356.63 o 
  10   6  -5      370.15      384.98     40.65 o 
  11   6  -5     4012.24     3793.43    226.28 o 
  12   6  -5     1678.66     1524.02     91.39 o 
  13   6  -5     1862.94     1874.57    119.20 o 
  14   6  -5      214.39      210.05     45.56 o 
   0   7  -5     4155.64     4078.97    227.36 o 
   1   7  -5     9987.17     9876.41    352.82 o 
   2   7  -5     1477.29     1492.25     64.73 o 
   3   7  -5    16576.54    16791.89    541.43 o 
   4   7  -5      187.15      236.94     27.28 o 
   5   7  -5    18083.54    18141.22    557.60 o 
   6   7  -5     1228.52     1329.07     59.20 o 
   7   7  -5     3080.06     3122.91    138.26 o 
   8   7  -5     2808.74     2670.64    119.91 o 
   9   7  -5     4110.83     3830.46    180.04 o 
  10   7  -5      753.72      668.40     54.81 o 
  11   7  -5     5104.19     4864.82    224.57 o 
  12   7  -5      291.27      309.76     45.57 o 
  13   7  -5     2515.64     2460.71    137.93 o 
  14   7  -5      349.78      386.05     56.87 o 
   1   8  -5     4703.43     4618.11    180.95 o 
   2   8  -5     5452.14     5769.16    205.37 o 
   3   8  -5     9342.84     9661.18    329.14 o 
   4   8  -5     9248.84     9388.75    325.87 o 
   5   8  -5      504.37      577.56     38.32 o 
   6   8  -5     3198.00     3176.61    146.63 o 
   7   8  -5     9536.55     9146.81    351.57 o 
   8   8  -5      821.94      762.04     50.75 o 
   9   8  -5     1704.60     1638.73     80.87 o 
  10   8  -5     1152.86     1083.18     70.97 o 
  11   8  -5     1560.81     1516.57     83.52 o 
  12   8  -5     1565.88     1628.28     89.54 o 
  13   8  -5     1300.37     1529.11    118.97 o 
   0   9  -5     9982.14     9743.19    528.00 o 
   1   9  -5     5048.92     5197.26    199.62 o 
   2   9  -5     5262.20     5580.07    226.95 o 
   3   9  -5     3558.88     3727.46    137.19 o 
   4   9  -5      600.76      664.05     42.37 o 
   5   9  -5     6241.04     6522.56    229.12 o 
   6   9  -5     3022.31     3048.73    139.35 o 
   7   9  -5      218.53      194.91     33.80 o 
   8   9  -5     5840.46     4963.70    233.70 o 
   9   9  -5     2925.78     2801.23    145.03 o 
  10   9  -5     1828.21     1610.98     89.05 o 
  11   9  -5     1545.46     1472.09     84.84 o 
  12   9  -5      155.01      170.47     39.36 o 
   1  10  -5     8572.25     8216.42    335.36 o 
   2  10  -5     2329.57     2574.94    119.08 o 
   3  10  -5     6172.95     6163.54    249.83 o 
   4  10  -5     1546.12     1600.21     72.76 o 
   5  10  -5      190.09      212.76     35.57 o 
   6  10  -5     1220.37     1211.37     76.22 o 
   7  10  -5     6412.94     6369.55    258.29 o 
   8  10  -5      568.85      450.16     48.60 o 
   9  10  -5     2935.39     2735.56    129.30 o 
  10  10  -5      322.20      261.28     41.49 o 
  11  10  -5     1873.86     1830.18     97.72 o 
   0  11  -5     1310.43     1290.56    112.83 o 
   1  11  -5     5765.22     5398.87    247.42 o 
   2  11  -5      183.81      183.92     38.26 o 
   3  11  -5     4954.59     4750.38    214.53 o 
   4  11  -5     1327.70     1340.29     80.08 o 
   5  11  -5    10058.38     9781.33    571.88 o 
   6  11  -5     1182.29     1312.53    106.35 o 
   7  11  -5     1117.32     1052.49     80.07 o 
   8  11  -5      279.95      293.39     44.68 o 
   9  11  -5      614.48      818.10     64.02 o 
  10  11  -5      789.07      846.01     63.37 o 
   1  12  -5     2879.10     2522.73    132.18 o 
   2  12  -5     2285.72     1949.42    112.63 o 
   3  12  -5     3005.32     2945.46    157.52 o 
   4  12  -5     3419.15     3381.15    248.50 o 
   5  12  -5      137.06      128.67     47.19 o 
   6  12  -5     2096.74     2297.27    165.21 o 
   7  12  -5     2009.62     2201.06    160.45 o 
   8  12  -5      938.48     1188.02     99.81 o 
   9  12  -5      877.62      983.96     87.56 o 
   0  13  -5     6174.09     5374.86    330.64 o 
   1  13  -5      583.80      533.36     55.66 o 
   2  13  -5     1537.62     1473.64     95.67 o 
   3  13  -5      399.50      394.34     53.25 o 
   4  13  -5      800.92      798.28     77.63 o 
   5  13  -5      676.43      760.99    117.47 o 
   6  13  -5     1895.45     1984.87    153.70 o 
   7  13  -5       43.63       11.45     59.75 o 
   1  14  -5      718.25      767.30     69.93 o 
   2  14  -5     2420.94     2580.81    180.87 o 
   3  14  -5      433.20      382.49     63.05 o 
   4  14  -5      966.96      970.40    102.87 o 
   0   0  -4    81446.06    80721.42   4793.10 o 
   2   0  -4    16490.27    16615.78    658.16 o 
   4   0  -4    25823.16    25296.41   1152.20 o 
   6   0  -4     5395.33     5086.08    259.78 o 
   8   0  -4     8600.61     8720.75    423.58 o 
  10   0  -4    17452.74    17111.92    970.07 o 
  12   0  -4     2005.19     2087.68    143.14 o 
  14   0  -4     4614.46     4149.63    303.69 o 
  16   0  -4     1459.61     1558.51    150.66 o 
   1   1  -4    11351.71    10953.09    324.53 o 
   2   1  -4    20657.47    19279.68    663.65 o 
   3   1  -4     4893.91     4946.56    159.10 o 
   4   1  -4    37189.84    35953.96   1081.45 o 
   5   1  -4     1339.88     1413.04     51.84 o 
   6   1  -4    25580.43    25531.64    797.24 o 
   7   1  -4     4871.96     4817.80    169.21 o 
   8   1  -4    16280.08    15719.05    531.19 o 
   9   1  -4     3055.77     3191.62    139.77 o 
  10   1  -4     2272.22     2417.89    100.32 o 
  11   1  -4     2529.92     2664.47    119.03 o 
  12   1  -4     4117.35     4531.10    268.85 o 
  13   1  -4      287.17      323.87     40.54 o 
  14   1  -4     2061.30     1951.65    120.70 o 
  15   1  -4     1060.85     1029.05     78.02 o 
  16   1  -4      989.55     1173.78     83.06 o 
   0   2  -4    79006.99    76503.56   3366.37 o 
   1   2  -4     6724.60     6698.07    217.91 o 
   2   2  -4     4568.69     4876.24    195.08 o 
   3   2  -4    22129.29    22274.12    693.36 o 
   4   2  -4    24452.99    23431.12    697.48 o 
   5   2  -4    38433.81    38027.61   1178.93 o 
   6   2  -4    15124.54    14999.05    473.18 o 
   7   2  -4     6769.25     6913.61    215.59 o 
   8   2  -4      689.90      704.14     37.38 o 
   9   2  -4     7499.96     7784.49    249.56 o 
  10   2  -4    13464.23    13476.96    503.72 o 
  11   2  -4     4197.33     4155.66    179.86 o 
  12   2  -4      335.71      306.70     39.79 o 
  13   2  -4     2803.57     2808.21    201.07 o 
  14   2  -4     2503.98     2268.22    127.41 o 
  15   2  -4     1606.29     1525.06    106.57 o 
  16   2  -4      461.68      495.77     65.05 o 
   1   3  -4    67230.78    67720.64   2147.79 o 
   2   3  -4    63957.77    61916.30   2068.31 o 
   3   3  -4    20465.74    20380.30    655.31 o 
   4   3  -4    12920.21    12740.33    451.57 o 
   5   3  -4     3283.56     3321.53    306.60 o 
   6   3  -4    11169.26    11112.66    352.53 o 
   7   3  -4    12836.66    13092.84    440.70 o 
   8   3  -4    17058.15    17341.20    567.94 o 
   9   3  -4    13699.34    13801.27    490.86 o 
  10   3  -4     2195.08     2303.16    101.57 o 
  11   3  -4     5862.40     5736.81    308.51 o 
  12   3  -4     6304.14     6006.27    320.28 o 
  13   3  -4     1876.80     1753.00    102.70 o 
  14   3  -4      593.43      553.56     66.08 o 
  15   3  -4     1072.40      987.40     86.33 o 
   0   4  -4    43366.80    42277.66   1701.54 o 
   1   4  -4    12902.06    13040.67    401.35 o 
   2   4  -4    23415.90    23522.04    726.43 o 
   3   4  -4     2260.41     2445.29     83.21 o 
   4   4  -4    28923.79    27796.95    867.29 o 
   5   4  -4    42483.17    42928.85   1362.59 o 
   6   4  -4    33883.45    33675.46   1059.19 o 
   7   4  -4      814.90      928.02     38.56 o 
   8   4  -4    16440.94    16744.41    524.22 o 
   9   4  -4     6007.12     5896.03    209.18 o 
  10   4  -4     7411.95     7307.81    302.17 o 
  11   4  -4     1999.28     2043.54    103.60 o 
  12   4  -4      637.42      545.24     52.75 o 
  13   4  -4      560.31      463.76     51.70 o 
  14   4  -4      692.70      668.16     73.26 o 
  15   4  -4     1164.54     1217.76    103.38 o 
   1   5  -4    12167.84    11999.55    421.98 o 
   2   5  -4    54372.78    53818.35   1569.99 o 
   3   5  -4    21707.42    20369.23    679.57 o 
   4   5  -4    18301.72    18196.48    566.96 o 
   5   5  -4     3615.73     3888.36    140.11 o 
   6   5  -4    12109.59    12104.74    431.22 o 
   7   5  -4    18551.32    18221.22    622.22 o 
   8   5  -4     6562.73     6350.43    233.65 o 
   9   5  -4     4289.31     4151.56    200.06 o 
  10   5  -4     1058.00     1090.93     66.65 o 
  11   5  -4     1109.26     1037.72     77.98 o 
  12   5  -4     8134.27     7249.34    331.65 o 
  13   5  -4     1607.38     1449.56     93.09 o 
  14   5  -4     1616.46     1464.67     99.12 o 
  15   5  -4      499.78      457.78     63.92 o 
   0   6  -4     2814.93     2973.30    150.41 o 
   1   6  -4    22196.58    21161.84    671.80 o 
   2   6  -4     4789.18     5341.75    170.68 o 
   3   6  -4    21522.96    20698.72    661.62 o 
   4   6  -4     5203.90     5205.38    170.38 o 
   5   6  -4    20572.15    20126.52    690.84 o 
   6   6  -4     2818.79     2721.26    101.14 o 
   7   6  -4     4717.10     4644.17    166.28 o 
   8   6  -4     6469.30     6510.96    228.57 o 
   9   6  -4     3386.92     3177.24    159.67 o 
  10   6  -4     1700.28     1686.79     91.74 o 
  11   6  -4    10190.35     8746.49    376.10 o 
  12   6  -4      167.77      128.32     35.95 o 
  13   6  -4     3295.09     3176.43    173.13 o 
  14   6  -4      480.04      465.42     59.14 o 
   1   7  -4    17215.16    17269.44    536.90 o 
   2   7  -4     5745.98     5722.32    196.90 o 
   3   7  -4    21553.77    20835.84    720.97 o 
   4   7  -4     2044.01     1857.34     75.48 o 
   5   7  -4      648.83      671.22     38.02 o 
   6   7  -4     1805.44     1808.91     79.61 o 
   7   7  -4    23834.12    23311.34    883.44 o 
   8   7  -4      123.50      200.22     34.43 o 
   9   7  -4     7366.43     7028.16    317.13 o 
  10   7  -4     1308.56     1197.80     96.16 o 
  11   7  -4     1465.62     1383.01     80.40 o 
  12   7  -4      455.57      439.38     51.36 o 
  13   7  -4     1678.17     1629.20    108.37 o 
  14   7  -4       25.12       17.45     40.00 o 
   0   8  -4    18853.36    18976.95    949.07 o 
   1   8  -4     9403.61     8929.53    310.07 o 
   2   8  -4    10182.80    10432.51    341.51 o 
   3   8  -4     7423.25     7645.43    257.09 o 
   4   8  -4      277.93      310.69     28.61 o 
   5   8  -4     4547.99     4634.49    150.90 o 
   6   8  -4     4535.27     4721.78    175.39 o 
   7   8  -4      818.91      841.66     56.29 o 
   8   8  -4     8540.17     8323.08    345.16 o 
   9   8  -4     2384.37     2313.44    116.54 o 
  10   8  -4     2008.00     1807.07     96.00 o 
  11   8  -4     2326.40     2221.39    112.07 o 
  12   8  -4      363.54      391.46     53.33 o 
  13   8  -4     1788.14     1686.56    122.46 o 
   1   9  -4     3814.99     3739.54    170.87 o 
   2   9  -4     7279.36     7721.24    263.96 o 
   3   9  -4     7167.40     7283.92    233.13 o 
   4   9  -4    19167.66    19898.24    635.70 o 
   5   9  -4      766.50      838.81     46.42 o 
   6   9  -4     4347.11     4699.66    179.74 o 
   7   9  -4     5702.65     5492.83    260.80 o 
   8   9  -4      723.77      687.97     52.71 o 
   9   9  -4      643.39      579.35     51.57 o 
  10   9  -4     1195.24     1171.16     73.90 o 
  11   9  -4     1516.03     1467.11     83.54 o 
  12   9  -4     3438.85     3325.36    174.92 o 
  13   9  -4      901.48      967.67    120.77 o 
   0  10  -4     5118.40     5346.75    328.53 o 
   1  10  -4     5547.51     5642.39    212.79 o 
   2  10  -4     1430.21     1566.61     73.41 o 
   3  10  -4     8829.76     9419.82    323.85 o 
   4  10  -4      861.67      912.96     51.08 o 
   5  10  -4    17972.24    19417.49    686.44 o 
   6  10  -4     1281.12     1412.47     72.17 o 
   7  10  -4     1497.46     1529.66    117.29 o 
   8  10  -4     2599.89     2605.56    141.25 o 
   9  10  -4     3238.44     3182.46    186.86 o 
  10  10  -4      486.17      505.81     47.97 o 
  11  10  -4     1619.65     1672.93    107.15 o 
  12  10  -4        3.07       -2.22     39.29 o 
   1  11  -4    16301.62    15304.46    644.87 o 
   2  11  -4     2778.03     2931.30    153.89 o 
   3  11  -4     4935.39     5227.31    309.30 o 
   4  11  -4     1175.95     1240.78     74.71 o 
   5  11  -4      642.07      700.01     52.53 o 
   6  11  -4     1134.47     1365.22     91.73 o 
   7  11  -4     5458.27     5685.22    355.41 o 
   8  11  -4      494.53      541.47     52.54 o 
   9  11  -4     6450.20     6281.25    283.53 o 
  10  11  -4      133.66      161.27     41.35 o 
  11  11  -4     1426.86     1379.71    255.50 o 
   0  12  -4    12493.84    10516.04    730.88 o 
   1  12  -4     2062.52     2283.24    155.66 o 
   2  12  -4     2248.94     2187.81    142.03 o 
   3  12  -4     1569.31     1557.70     94.69 o 
   4  12  -4      992.21     1197.36     75.41 o 
   5  12  -4     6097.78     6794.49    339.92 o 
   6  12  -4     1522.12     1689.37    226.85 o 
   7  12  -4      101.93       88.41     41.74 o 
   8  12  -4     1715.06     1748.39    111.36 o 
   9  12  -4     1121.89     1320.31     87.21 o 
   1  13  -4      404.53      497.00     61.68 o 
   2  13  -4     2213.46     1965.97    133.79 o 
   3  13  -4     1303.17     1291.31    120.01 o 
   4  13  -4     6176.39     6112.90    378.50 o 
   5  13  -4       54.81       61.54     51.53 o 
   6  13  -4     2579.04     2762.49    239.89 o 
   7  13  -4      832.19      965.00    155.18 o 
   0  14  -4     2647.36     2405.65    284.98 o 
   1  14  -4      493.07      493.86     67.28 o 
   2  14  -4      458.73      432.68     64.73 o 
   3  14  -4     1517.25     1542.00    130.71 o 
   4  14  -4      715.48      793.88     94.41 o 
   5  14  -4     1384.63     1523.57    124.65 o 
   2   0  -3    30556.06    29466.44   1519.03 o 
   4   0  -3    82283.99    81528.12   3654.41 o 
   6   0  -3    55491.88    53392.02   2424.05 o 
   8   0  -3    14631.22    14684.15    652.65 o 
  10   0  -3    11190.28    11323.02    607.89 o 
  12   0  -3     5649.08     5826.85    358.65 o 
  14   0  -3     5257.95     4938.38    317.25 o 
  16   0  -3     2425.08     2627.55    221.34 o 
   0   1  -3   156203.55   153406.42   7420.06 o 
   1   1  -3    19004.31    20690.82    659.75 o 
   2   1  -3    19669.28    21328.22    681.77 o 
   3   1  -3    11912.21    11938.35    414.04 o 
   4   1  -3    22212.58    21075.54    684.65 o 
   5   1  -3    24702.46    25423.31    740.79 o 
   6   1  -3    14872.45    14294.21    465.60 o 
   7   1  -3     1660.53     1739.79     67.48 o 
   8   1  -3     5233.44     5318.38    208.28 o 
   9   1  -3      580.24      608.15     36.18 o 
  10   1  -3    25701.58    25051.40   1017.15 o 
  11   1  -3     2880.78     2887.60    136.98 o 
  12   1  -3     1204.90     1256.30     67.44 o 
  13   1  -3     1999.13     2147.52    122.20 o 
  14   1  -3     5139.68     4748.85    237.44 o 
  15   1  -3      731.28      818.01     64.42 o 
  16   1  -3      987.69     1188.69     80.49 o 
   1   2  -3    33171.35    31554.21   1006.86 o 
   2   2  -3    65351.28    63359.20   2121.41 o 
   3   2  -3    24602.89    25206.25    746.95 o 
   4   2  -3    11148.19    10419.44    331.08 o 
   5   2  -3     4650.08     4981.48    155.96 o 
   6   2  -3    10878.79    10422.15    345.33 o 
   7   2  -3    12800.09    12582.59    445.29 o 
   8   2  -3    12045.15    11939.09    435.08 o 
   9   2  -3    13782.33    13511.03    515.11 o 
  10   2  -3      335.22      384.74     35.91 o 
  11   2  -3     5775.73     5959.80    224.34 o 
  12   2  -3     5255.86     5512.39    213.98 o 
  13   2  -3     1059.37     1039.78     66.71 o 
  14   2  -3     1104.98     1103.67     79.72 o 
  15   2  -3     1895.23     1667.12    111.27 o 
  16   2  -3      539.29      586.32     66.03 o 
   0   3  -3    17820.22    16088.72    737.61 o 
   1   3  -3    20835.26    21865.70    668.05 o 
   2   3  -3    13260.98    13269.85    495.11 o 
   3   3  -3    14827.01    14783.48    502.53 o 
   4   3  -3    28344.05    28234.10    862.10 o 
   5   3  -3    29638.34    28620.54    885.71 o 
   6   3  -3    24923.70    24468.86    794.11 o 
   7   3  -3     3631.74     3778.77    131.18 o 
   8   3  -3    12934.60    13625.61    426.15 o 
   9   3  -3     4325.72     4366.02    156.94 o 
  10   3  -3     4909.75     5495.15    221.32 o 
  11   3  -3     1898.52     2016.33    106.52 o 
  12   3  -3      769.72      743.99     55.77 o 
  13   3  -3     2410.26     2186.19    164.52 o 
  14   3  -3     1480.88     1389.01    101.39 o 
  15   3  -3     2213.16     2039.85    138.95 o 
  16   3  -3     1840.66     1758.15    126.83 o 
   1   4  -3    10618.22    10572.11    365.11 o 
   2   4  -3    63380.84    59948.27   1720.00 o 
   3   4  -3    23626.83    22464.62    716.55 o 
   4   4  -3    12824.41    12245.67    404.74 o 
   5   4  -3     1129.51     1352.84     50.40 o 
   6   4  -3    15771.32    16359.48    504.19 o 
   7   4  -3    12390.80    12465.43    394.58 o 
   8   4  -3    13344.15    13378.65    466.26 o 
   9   4  -3     6274.53     6524.93    268.65 o 
  10   4  -3     2658.54     2725.84    119.72 o 
  11   4  -3     2408.58     2195.67    121.55 o 
  12   4  -3    13064.20    12046.61    704.49 o 
  13   4  -3     1543.37     1481.83    143.37 o 
  14   4  -3      552.65      474.70     61.16 o 
  15   4  -3       76.19       43.79     41.72 o 
   0   5  -3    43287.71    44212.48   2153.38 o 
   1   5  -3    34842.52    34412.07   1082.57 o 
   2   5  -3    22988.04    22563.59    681.21 o 
   3   5  -3    18065.25    17502.47    503.10 o 
   4   5  -3    11735.89    11201.57    336.32 o 
   5   5  -3     8257.30     8226.26    285.29 o 
   6   5  -3    16541.25    16810.10    513.78 o 
   7   5  -3     3750.66     3657.11    137.92 o 
   8   5  -3    12201.22    12215.74    446.98 o 
   9   5  -3     5620.19     5591.25    227.07 o 
  10   5  -3     6792.56     6718.93    319.47 o 
  11   5  -3     8407.33     7814.30    355.23 o 
  12   5  -3      756.87      598.68     59.24 o 
  13   5  -3     1076.85      899.74     70.51 o 
  14   5  -3      510.90      428.45     61.13 o 
  15   5  -3      680.13      603.19     75.96 o 
   1   6  -3     8820.64     8702.62    276.80 o 
   2   6  -3     6717.35     6602.84    197.06 o 
   3   6  -3    42263.88    40353.13   1189.74 o 
   4   6  -3     6491.60     6922.68    203.83 o 
   5   6  -3      856.77      927.76     42.93 o 
   6   6  -3     3605.77     3665.57    131.80 o 
   7   6  -3    43822.50    43743.34   1582.29 o 
   8   6  -3     1973.26     1736.78     88.10 o 
   9   6  -3     4527.98     4407.91    190.41 o 
  10   6  -3      232.67      221.89     35.94 o 
  11   6  -3      531.03      588.15     49.40 o 
  12   6  -3     1716.63     1467.02     94.76 o 
  13   6  -3     1645.10     1519.25     98.35 o 
  14   6  -3      996.83      837.53     81.72 o 
  15   6  -3      932.02      874.60     86.38 o 
   0   7  -3    13126.33    12978.43    600.00 o 
   1   7  -3    23545.42    22599.77    730.03 o 
   2   7  -3     4876.19     5118.95    156.63 o 
   3   7  -3    30648.71    30567.39    913.62 o 
   4   7  -3      611.83      676.74     34.78 o 
   5   7  -3    12058.57    12107.36    373.56 o 
   6   7  -3     3464.22     3595.49    129.93 o 
   7   7  -3     5653.09     5604.01    204.94 o 
   8   7  -3      902.30      861.21     55.17 o 
   9   7  -3     3553.39     3517.45    163.17 o 
  10   7  -3     1175.54     1097.18     65.42 o 
  11   7  -3     8103.27     7240.69    317.56 o 
  12   7  -3       89.94      121.15     39.14 o 
  13   7  -3     4704.71     4407.68    232.57 o 
  14   7  -3      522.04      461.65     74.13 o 
   1   8  -3     4921.35     4824.79    161.28 o 
   2   8  -3     9821.73     9840.85    314.41 o 
   3   8  -3    17803.70    17607.37    562.27 o 
   4   8  -3    19304.71    19000.47    570.99 o 
   5   8  -3      117.23      172.29     24.99 o 
   6   8  -3    11768.38    11986.53    438.05 o 
   7   8  -3    12568.86    12997.29    484.78 o 
   8   8  -3      116.05      126.02     32.03 o 
   9   8  -3     2476.55     2375.12    140.62 o 
  10   8  -3     2238.94     2036.82    101.08 o 
  11   8  -3      735.65      686.23     55.59 o 
  12   8  -3     2370.29     2313.69    128.88 o 
  13   8  -3     1391.24     1343.20    108.90 o 
   0   9  -3    19302.90    19433.65    967.70 o 
   1   9  -3     7579.85     7677.89    257.81 o 
   2   9  -3    11640.40    11905.87    408.45 o 
   3   9  -3      311.48      315.94     31.97 o 
   4   9  -3      927.30      948.17     45.33 o 
   5   9  -3    16104.59    16789.38    521.12 o 
   6   9  -3     3353.56     3525.60    134.55 o 
   7   9  -3      345.46      428.12     40.33 o 
   8   9  -3     7583.74     7338.10    380.71 o 
   9   9  -3     4192.73     4038.30    310.84 o 
  10   9  -3     3304.43     3283.51    248.56 o 
  11   9  -3      710.63      723.61     64.40 o 
  12   9  -3      178.96      154.87     43.14 o 
  13   9  -3       57.86       75.10     47.17 o 
   1  10  -3    19138.20    19191.96    782.41 o 
   2  10  -3     3856.91     4166.30    150.46 o 
   3  10  -3     4678.32     4899.74    164.91 o 
   4  10  -3     2612.25     2932.80    115.82 o 
   5  10  -3     1298.24     1541.06     68.65 o 
   6  10  -3     1732.55     1999.80    115.81 o 
   7  10  -3     2280.61     2433.28    129.73 o 
   8  10  -3      805.65      932.24     61.01 o 
   9  10  -3     5172.69     4946.44    216.53 o 
  10  10  -3       44.31       28.83     33.68 o 
  11  10  -3     2073.47     1953.04    163.18 o 
  12  10  -3      918.78      987.82     83.10 o 
   0  11  -3     3877.30     4035.05    274.00 o 
   1  11  -3     2559.58     2562.83    137.39 o 
   2  11  -3      826.89      810.00     80.24 o 
   3  11  -3     6367.33     6685.25    251.02 o 
   4  11  -3     1065.00     1269.64     67.24 o 
   5  11  -3    14256.82    15300.00    700.62 o 
   6  11  -3      662.88      778.05     49.90 o 
   7  11  -3      309.42      269.25     40.15 o 
   8  11  -3      163.02      193.25     43.34 o 
   9  11  -3     2368.10     2428.00    126.78 o 
  10  11  -3      579.61      680.58     60.39 o 
  11  11  -3      608.18      632.91     64.27 o 
   1  12  -3     4589.84     4067.41    270.89 o 
   2  12  -3     1653.87     1689.01     94.46 o 
   3  12  -3     2550.31     2800.99    210.40 o 
   4  12  -3     6402.61     6152.18    370.73 o 
   5  12  -3      125.77      163.55     41.47 o 
   6  12  -3     3679.79     4042.02    278.14 o 
   7  12  -3     1402.20     1641.81    101.50 o 
   8  12  -3     1107.55     1171.40     86.06 o 
   9  12  -3     1575.46     1862.45    139.91 o 
   0  13  -3    13386.91    11820.43   1074.93 o 
   1  13  -3      854.00     1043.75    116.96 o 
   2  13  -3     1588.39     1746.36    183.59 o 
   3  13  -3      349.82      283.03     48.08 o 
   4  13  -3     1282.47     1450.33     92.22 o 
   5  13  -3      696.11      834.70     72.84 o 
   6  13  -3      663.14      609.80     81.52 o 
   7  13  -3      128.96      153.86     51.56 o 
   8  13  -3     1564.39     2007.61    213.37 o 
   1  14  -3     1684.31     1605.35    132.76 o 
   2  14  -3      696.36      755.93     75.90 o 
   3  14  -3      681.67      675.53     70.08 o 
   4  14  -3     3083.42     3411.59    214.54 o 
   5  14  -3       18.27       21.35     46.62 o 
   6  14  -3     1296.56     1704.07    216.39 o 
   0  15  -3     1189.89     1071.66    160.02 o 
   1  15  -3      414.61      420.86     65.69 o 
   0   0  -2   214343.84   206348.33  11617.60 o 
   2   0  -2    21844.24    23922.90   1104.43 o 
   4   0  -2    55819.30    55501.62   2433.27 o 
   6   0  -2    13260.89    13368.31    607.40 o 
   8   0  -2     4074.83     4008.20    192.29 o 
  10   0  -2    52206.09    50144.60   2867.86 o 
  12   0  -2      787.13      914.23    100.55 o 
  14   0  -2     7478.72     6629.41    466.63 o 
  16   0  -2      537.90      611.29     79.61 o 
   1   1  -2    26535.50    26141.07    751.47 o 
   2   1  -2    35275.24    33659.44   1107.48 o 
   3   1  -2    10194.52    11295.49    337.60 o 
   4   1  -2    44754.06    41294.34   1482.35 o 
   5   1  -2      724.05      817.41     30.20 o 
   6   1  -2    58210.41    55213.33   1902.54 o 
   7   1  -2    10053.86     9947.46    353.99 o 
   8   1  -2    22815.00    22475.56    766.57 o 
   9   1  -2    12912.51    12827.79    491.04 o 
  10   1  -2     6012.51     6302.01    268.23 o 
  11   1  -2     4318.36     4477.02    166.78 o 
  12   1  -2     1741.04     1876.75    104.74 o 
  13   1  -2      116.73      114.32     35.83 o 
  14   1  -2     5331.44     4767.02    227.88 o 
  15   1  -2      843.53      932.02     84.31 o 
  16   1  -2     1259.05     1459.44     91.76 o 
   0   2  -2    58893.39    58197.59   2340.25 o 
   1   2  -2    15126.06    16330.38    482.33 o 
   2   2  -2     4807.62     4979.85    172.16 o 
   3   2  -2    53992.01    56654.96   1719.25 o 
   4   2  -2    40682.71    39737.24   1203.51 o 
   5   2  -2    83783.95    84900.74   2509.75 o 
   6   2  -2    25143.50    25284.79    822.53 o 
   7   2  -2     8830.53     9147.43    319.42 o 
   8   2  -2     6024.78     6276.36    209.47 o 
   9   2  -2     3447.35     3593.92    135.35 o 
  10   2  -2    13593.22    14012.73    525.81 o 
  11   2  -2     4545.15     4949.74    191.94 o 
  12   2  -2      183.54      202.60     35.92 o 
  13   2  -2     4780.35     4508.89    204.17 o 
  14   2  -2     3391.41     3094.73    171.89 o 
  15   2  -2     3344.38     3471.62    242.33 o 
  16   2  -2      598.38      685.85     69.97 o 
   1   3  -2    72665.34    73152.78   2122.00 o 
   2   3  -2    90936.73    86823.60   2535.79 o 
   3   3  -2    12203.36    11817.85    350.07 o 
   4   3  -2     1003.65     1163.06     41.40 o 
   5   3  -2     2598.63     2756.87     93.12 o 
   6   3  -2     1025.25     1158.97     41.49 o 
   7   3  -2     8780.57     8781.09    304.57 o 
   8   3  -2    17384.23    17643.23    574.38 o 
   9   3  -2    20239.96    20286.66    757.67 o 
  10   3  -2      916.49      969.66     51.45 o 
  11   3  -2     6048.63     6126.41    249.61 o 
  12   3  -2    16113.77    14522.56    698.78 o 
  13   3  -2     1515.44     1358.67    109.22 o 
  14   3  -2      221.50      127.46     39.33 o 
  15   3  -2      957.32      883.68     82.52 o 
  16   3  -2      206.00      237.08     49.30 o 
   0   4  -2    19509.48    19914.15    918.43 o 
   1   4  -2    27788.55    27895.89    802.38 o 
   2   4  -2    57212.18    57137.49   1584.13 o 
   3   4  -2     7079.19     7207.01    218.74 o 
   4   4  -2    12546.36    11735.50    343.31 o 
   5   4  -2    16958.05    16551.79    517.11 o 
   6   4  -2    36194.30    35931.69   1081.66 o 
   7   4  -2      387.62      487.70     30.24 o 
   8   4  -2    29080.27    29589.82   1026.61 o 
   9   4  -2     4956.59     5192.57    192.41 o 
  10   4  -2     2687.96     3023.20    119.13 o 
  11   4  -2     1724.86     1813.56     92.13 o 
  12   4  -2     1003.62     1000.59     69.69 o 
  13   4  -2     1077.16      856.39     76.95 o 
  14   4  -2      660.51      594.02     64.48 o 
  15   4  -2     1505.73     1399.73    107.31 o 
  16   4  -2     3051.27     3194.49    173.54 o 
   1   5  -2     2738.65     3307.82     96.63 o 
   2   5  -2    34970.34    32919.39    993.28 o 
   3   5  -2    48518.57    45887.89   1374.32 o 
   4   5  -2    17816.92    17878.93    523.83 o 
   5   5  -2      675.61      760.76     32.11 o 
   6   5  -2     8179.84     8266.25    257.15 o 
   7   5  -2    32519.82    31511.18   1052.27 o 
   8   5  -2     5363.48     5292.96    193.60 o 
   9   5  -2     1250.69     1387.98     64.48 o 
  10   5  -2     2401.60     2399.43    120.50 o 
  11   5  -2      824.01      772.09     57.94 o 
  12   5  -2     8752.32     7616.97    369.74 o 
  13   5  -2     2352.25     2018.37    135.48 o 
  14   5  -2      921.93      881.99     79.15 o 
  15   5  -2      259.99      227.16     52.57 o 
   0   6  -2    10437.25    10104.91    419.48 o 
   1   6  -2    56405.58    56426.30   1706.43 o 
   2   6  -2     1546.07     1495.27     55.31 o 
   3   6  -2    44819.56    43604.52   1228.85 o 
   4   6  -2     5433.26     5582.76    161.64 o 
   5   6  -2     3624.85     3536.39    120.31 o 
   6   6  -2     2364.21     2388.51     92.41 o 
   7   6  -2    12675.76    12979.37    449.50 o 
   8   6  -2     3014.53     3007.56    142.79 o 
   9   6  -2     2983.25     2987.43    136.66 o 
  10   6  -2     1165.18     1113.88     67.83 o 
  11   6  -2    12007.17    10652.56    496.34 o 
  12   6  -2       48.47       70.76     36.77 o 
  13   6  -2     6310.82     5751.00    276.13 o 
  14   6  -2      196.61      215.39     49.66 o 
  15   6  -2      400.37      350.37     69.70 o 
   1   7  -2     7883.11     8365.08    269.72 o 
   2   7  -2     1202.63     1437.55     50.33 o 
   3   7  -2    47062.43    46201.33   1329.52 o 
   4   7  -2    10625.49    10348.72    291.45 o 
   5   7  -2     1352.59     1483.79     58.06 o 
   6   7  -2     4631.48     4883.04    166.06 o 
   7   7  -2    35797.39    36248.04   1261.45 o 
   8   7  -2     1174.19     1210.51     62.56 o 
   9   7  -2     4441.38     4530.97    199.70 o 
  10   7  -2      717.02      734.73     50.54 o 
  11   7  -2      603.52      519.25     49.77 o 
  12   7  -2      250.23      221.47     42.91 o 
  13   7  -2     1540.90     1486.31    110.72 o 
  14   7  -2      428.88      362.30     67.07 o 
   0   8  -2    23888.78    24137.72   1018.05 o 
   1   8  -2    18398.49    18335.17    579.02 o 
   2   8  -2    11461.03    11820.57    389.87 o 
   3   8  -2     8952.07     9400.42    290.09 o 
   4   8  -2      204.88      306.38     28.75 o 
   5   8  -2    13790.04    14381.51    428.82 o 
   6   8  -2     5146.44     5508.68    200.52 o 
   7   8  -2     1112.45     1211.43     64.26 o 
   8   8  -2     6345.81     6278.58    314.80 o 
   9   8  -2     4125.40     3787.72    163.02 o 
  10   8  -2     3906.60     3802.05    219.52 o 
  11   8  -2     3736.13     3659.84    183.94 o 
  12   8  -2      517.94      461.70     62.12 o 
  13   8  -2     1743.40     1574.22    126.34 o 
  14   8  -2      578.62      643.62     82.19 o 
   1   9  -2    17143.42    17298.63    546.49 o 
   2   9  -2     8641.78     8577.66    313.05 o 
   3   9  -2     9163.21     9669.97    323.26 o 
   4   9  -2    14178.21    14629.15    479.38 o 
   5   9  -2      199.97      263.52     30.21 o 
   6   9  -2     7404.64     7863.02    282.73 o 
   7   9  -2     3659.24     3865.02    185.35 o 
   8   9  -2      878.08      912.14     56.53 o 
   9   9  -2     4574.11     4214.22    171.82 o 
  10   9  -2     1977.20     1838.89     94.61 o 
  11   9  -2     2019.82     1876.99    119.42 o 
  12   9  -2     2227.68     2118.22    145.18 o 
  13   9  -2     1030.72     1041.07     90.71 o 
   0  10  -2     7859.64     8223.79    466.45 o 
   1  10  -2     2056.02     2240.00    109.46 o 
   2  10  -2     2855.53     3149.70    129.18 o 
   3  10  -2     4442.00     4662.96    176.52 o 
   4  10  -2      921.12     1115.43     56.49 o 
   5  10  -2    27951.63    28649.02    988.72 o 
   6  10  -2     2859.28     3081.63    144.64 o 
   7  10  -2      668.25      643.72     51.08 o 
   8  10  -2     1689.38     1676.53     91.33 o 
   9  10  -2     3484.42     3191.92    158.94 o 
  10  10  -2     1178.18      985.01     73.05 o 
  11  10  -2      250.13      255.80     47.22 o 
  12  10  -2      215.59      192.80     46.35 o 
   1  11  -2    15344.44    15837.60    757.70 o 
   2  11  -2     1560.33     1783.79    116.81 o 
   3  11  -2      995.25     1127.10     67.13 o 
   4  11  -2     1141.16     1314.69     71.16 o 
   5  11  -2      692.17      900.30     79.69 o 
   6  11  -2      630.29      667.73     63.51 o 
   7  11  -2     1103.49     1068.42     80.10 o 
   8  11  -2     1167.60     1187.29     77.76 o 
   9  11  -2     5413.63     5474.17    249.37 o 
  10  11  -2       16.30       43.99     36.02 o 
  11  11  -2     1986.42     2032.59    128.32 o 
   0  12  -2    11564.03     9962.18    935.00 o 
   1  12  -2      433.03      424.44     56.16 o 
   2  12  -2      707.47      758.98     66.90 o 
   3  12  -2      934.97     1123.06    112.61 o 
   4  12  -2     1604.90     1790.38    131.93 o 
   5  12  -2     4977.80     5838.27    313.68 o 
   6  12  -2      182.81      175.09     44.27 o 
   7  12  -2      107.30      154.18     42.89 o 
   8  12  -2     1323.48     1385.57     86.27 o 
   9  12  -2     1278.24     1510.14    117.08 o 
  10  12  -2     1749.42     1929.23    117.79 o 
   1  13  -2      808.42      932.52    123.23 o 
   2  13  -2      301.30      256.16     51.12 o 
   3  13  -2      808.34      871.66     71.11 o 
   4  13  -2     6268.40     6805.07    401.77 o 
   5  13  -2       93.80       89.21     41.33 o 
   6  13  -2     2824.27     3502.37    240.23 o 
   7  13  -2      523.46      547.70     62.06 o 
   8  13  -2      613.20      790.92     73.37 o 
   0  14  -2     6342.09     6170.63    550.81 o 
   1  14  -2      758.42      872.05    101.98 o 
   2  14  -2      163.73      191.79     50.20 o 
   3  14  -2     1396.23     1529.68    115.57 o 
   4  14  -2      743.80      908.83     75.41 o 
   5  14  -2      804.20      904.75     90.70 o 
   6  14  -2       28.44       36.44     49.24 o 
   1  15  -2      904.52     1147.99    119.71 o 
   2  15  -2      744.36     1045.96    124.64 o 
   2   0  -1     7430.62     6735.54    312.23 o 
   4   0  -1   190334.81   185554.42   8058.59 o 
   6   0  -1   131228.70   126747.49   6135.57 o 
   8   0  -1    29945.78    30084.71   1759.22 o 
  10   0  -1     9607.32     9246.10    582.96 o 
  12   0  -1      375.34      357.50     54.66 o 
  14   0  -1     7333.41     6440.44    415.72 o 
  16   0  -1     2540.91     2604.17    231.83 o 
   0   1  -1   278799.03   264562.81  13357.78 o 
   1   1  -1     3538.73     4022.85    147.32 o 
   2   1  -1    11398.62    12779.48    392.91 o 
   3   1  -1    20844.16    20832.72    695.03 o 
   4   1  -1    57117.91    56164.34   2158.13 o 
   5   1  -1    33209.14    32875.96   1149.24 o 
   6   1  -1    14044.00    13863.64    463.81 o 
   7   1  -1     2908.41     3032.92    120.48 o 
   8   1  -1     4163.87     4091.92    276.13 o 
   9   1  -1      571.36      648.46     41.72 o 
  10   1  -1    48950.61    47792.71   1914.63 o 
  11   1  -1     1281.88     1439.96     93.27 o 
  12   1  -1      600.68      521.43     45.19 o 
  13   1  -1     4345.99     4176.83    228.49 o 
  14   1  -1     4918.47     4875.79    284.50 o 
  15   1  -1     1478.69     1580.79    118.13 o 
  16   1  -1      231.87      195.58     45.00 o 
   1   2  -1   132277.17   131432.02   3870.56 o 
   2   2  -1    63058.43    60357.61   1763.58 o 
   3   2  -1    20032.64    21344.57    619.37 o 
   4   2  -1    28113.78    28998.46    825.28 o 
   5   2  -1     5960.66     6258.54    216.85 o 
   6   2  -1    20702.91    20251.21    623.20 o 
   7   2  -1    17358.87    17436.38    547.56 o 
   8   2  -1    18361.01    18212.33    657.84 o 
   9   2  -1    38056.90    39116.00   1339.32 o 
  10   2  -1      988.08     1027.81     56.72 o 
  11   2  -1     5662.60     6010.29    253.42 o 
  12   2  -1     6331.83     6267.55    286.20 o 
  13   2  -1     1526.24     1507.00     88.59 o 
  14   2  -1     1344.29     1376.99     81.25 o 
  15   2  -1     1149.90     1156.07     78.97 o 
  16   2  -1      856.52     1044.79     83.92 o 
   0   3  -1    11144.08    10805.81    427.23 o 
   1   3  -1    10226.53    10940.78    306.95 o 
   2   3  -1    27796.08    27276.56    765.98 o 
   3   3  -1    35678.53    36633.92   1091.26 o 
   4   3  -1    30375.89    28662.28    855.88 o 
   5   3  -1    76953.10    77980.75   2308.51 o 
   6   3  -1    26287.14    25756.54    781.01 o 
   7   3  -1     1447.72     1629.30     62.79 o 
   8   3  -1    20917.11    20983.56    662.90 o 
   9   3  -1     7264.21     7390.02    250.33 o 
  10   3  -1      234.25      293.88     30.80 o 
  11   3  -1     1404.71     1402.88     77.24 o 
  12   3  -1      785.18      786.95     61.25 o 
  13   3  -1     2705.06     2538.33    142.27 o 
  14   3  -1     1808.09     1643.98     95.26 o 
  15   3  -1     3035.72     2956.86    146.06 o 
  16   3  -1     2119.48     2164.56    134.14 o 
   1   4  -1    12064.95    11494.00    353.21 o 
   2   4  -1    76136.09    72801.45   2154.53 o 
   3   4  -1    11885.50    11362.58    324.86 o 
   4   4  -1    31659.18    32882.68    966.44 o 
   5   4  -1      948.23     1027.07     37.99 o 
   6   4  -1     7550.87     7978.97    232.64 o 
   7   4  -1    10964.00    11242.06    357.86 o 
   8   4  -1    10887.48    11111.52    373.86 o 
   9   4  -1     3414.36     3793.90    141.24 o 
  10   4  -1     3846.28     4069.01    156.25 o 
  11   4  -1     2235.45     2256.97    110.98 o 
  12   4  -1    17674.05    16812.11    685.80 o 
  13   4  -1     2510.79     2274.79    135.54 o 
  14   4  -1     2401.67     2163.35    132.96 o 
  15   4  -1      300.46      306.08     49.14 o 
  16   4  -1      193.78      143.22     52.08 o 
   0   5  -1    17724.70    19037.05    849.55 o 
   1   5  -1    29676.63    28707.77    845.42 o 
   2   5  -1    27005.12    25893.01    786.13 o 
   3   5  -1    24187.10    23599.49    629.80 o 
   4   5  -1     6850.72     6507.94    182.31 o 
   5   5  -1      590.72      460.31     30.15 o 
   6   5  -1    23868.27    24038.76    739.49 o 
   7   5  -1     5591.77     5834.84    201.92 o 
   8   5  -1    17118.46    18203.95    590.08 o 
   9   5  -1     5859.31     6326.47    234.55 o 
  10   5  -1      869.66      948.18     58.66 o 
  11   5  -1     6501.71     6130.23    262.36 o 
  12   5  -1      486.67      448.43     52.51 o 
  13   5  -1     4341.64     3970.57    218.80 o 
  14   5  -1      256.03      171.26     46.89 o 
  15   5  -1      134.99      149.18     57.46 o 
   1   6  -1     3590.49     3685.84    108.67 o 
   2   6  -1    13113.23    12999.70    374.05 o 
   3   6  -1    56516.74    54820.99   1750.90 o 
   4   6  -1     7014.86     7430.82    240.19 o 
   5   6  -1      871.30      956.83     40.85 o 
   6   6  -1     1573.60     1639.83     67.34 o 
   7   6  -1    48810.73    48645.02   1682.11 o 
   8   6  -1     2662.88     2823.03    108.90 o 
   9   6  -1     4814.42     5231.18    195.51 o 
  10   6  -1      745.57      708.94     49.22 o 
  11   6  -1      525.47      498.85     46.25 o 
  12   6  -1     1623.93     1559.64    105.83 o 
  13   6  -1     1571.20     1361.33    122.20 o 
  14   6  -1      163.08      128.99     53.40 o 
  15   6  -1      621.94      570.56     80.25 o 
   0   7  -1    12751.21    12138.12    457.51 o 
   1   7  -1    41826.50    41757.02   1264.14 o 
   2   7  -1     2816.92     3083.49     96.94 o 
   3   7  -1    29484.27    29928.95    960.86 o 
   4   7  -1     2014.35     2245.00     75.98 o 
   5   7  -1     4432.14     4588.99    167.37 o 
   6   7  -1      122.35      228.49     28.98 o 
   7   7  -1     5448.51     5794.10    214.92 o 
   8   7  -1     1734.43     1750.95     77.59 o 
   9   7  -1     4006.00     4125.39    165.16 o 
  10   7  -1     2710.87     2769.18    121.67 o 
  11   7  -1    10574.36     9370.03    402.35 o 
  12   7  -1      183.78      161.50     43.10 o 
  13   7  -1     4621.05     4098.31    286.67 o 
  14   7  -1      102.48      123.14     55.28 o 
   1   8  -1     4332.26     4296.69    152.40 o 
   2   8  -1     5527.57     5965.14    186.67 o 
   3   8  -1    28286.76    27810.31    898.89 o 
   4   8  -1    10561.61    11009.16    337.03 o 
   5   8  -1      479.78      618.50     38.83 o 
   6   8  -1     8025.52     8888.93    315.98 o 
   7   8  -1    20392.88    21274.41    873.84 o 
   8   8  -1      227.50      261.88     35.41 o 
   9   8  -1     1754.52     1806.32    103.65 o 
  10   8  -1     1688.71     1446.69     87.24 o 
  11   8  -1     1271.16     1208.35     80.94 o 
  12   8  -1     2548.52     2200.33    129.85 o 
  13   8  -1     1246.45     1241.97    109.93 o 
  14   8  -1      708.08      646.20     86.81 o 
   0   9  -1     7448.15     7616.13    425.43 o 
   1   9  -1     9496.40     9302.43    337.66 o 
   2   9  -1     5540.32     5927.15    243.24 o 
   3   9  -1       85.67      149.20     27.93 o 
   4   9  -1      385.75      379.01     35.58 o 
   5   9  -1    21176.76    22215.24    743.78 o 
   6   9  -1     5255.65     5528.30    215.17 o 
   7   9  -1      346.23      362.20     39.94 o 
   8   9  -1     3262.32     3344.45    189.27 o 
   9   9  -1     4059.35     3669.63    170.10 o 
  10   9  -1     1599.24     1403.36     92.72 o 
  11   9  -1     1112.09     1102.99     75.29 o 
  12   9  -1      317.28      300.14     50.01 o 
  13   9  -1        2.64       11.80     47.73 o 
   1  10  -1    19694.06    20918.58    746.37 o 
   2  10  -1     3671.66     4105.26    169.59 o 
   3  10  -1     2711.20     2961.27    119.51 o 
   4  10  -1     1013.35     1091.39     62.53 o 
   5  10  -1     1333.65     1528.28     71.55 o 
   6  10  -1     1145.72     1234.84     69.28 o 
   7  10  -1      432.78      413.82     46.34 o 
   8  10  -1      640.78      678.32     62.89 o 
   9  10  -1     6105.79     5462.98    256.01 o 
  10  10  -1     1060.71     1003.47     70.14 o 
  11  10  -1     2944.94     2878.85    154.03 o 
  12  10  -1      696.67      672.67     67.27 o 
   0  11  -1     6916.37     7304.00    380.31 o 
   1  11  -1      279.15      253.66     43.07 o 
   2  11  -1      171.74      190.91     38.23 o 
   3  11  -1     1386.10     1561.09    100.09 o 
   4  11  -1      626.70      696.94     50.92 o 
   5  11  -1    13605.66    14570.92    837.58 o 
   6  11  -1      573.45      668.08     52.14 o 
   7  11  -1      590.85      597.32     52.05 o 
   8  11  -1       71.22       28.37     31.95 o 
   9  11  -1     2644.80     2681.20    121.11 o 
  10  11  -1     2089.40     1904.78    105.60 o 
  11  11  -1       84.05       97.19     40.04 o 
   1  12  -1     2897.51     3062.18    202.93 o 
   2  12  -1       23.69       89.95     37.64 o 
   3  12  -1      389.31      371.45     48.40 o 
   4  12  -1     6053.68     6599.83    413.93 o 
   5  12  -1      313.48      306.86     45.69 o 
   6  12  -1     3119.69     3219.86    197.00 o 
   7  12  -1      252.63      231.40     42.44 o 
   8  12  -1      478.41      414.51     53.04 o 
   9  12  -1     1032.20     1175.90     90.77 o 
  10  12  -1      536.05      522.16     55.85 o 
   0  13  -1     7230.71     6705.22    611.54 o 
   1  13  -1     1021.52     1086.30    116.50 o 
   2  13  -1      716.72      649.86     64.84 o 
   3  13  -1      157.34      110.48     43.84 o 
   4  13  -1      875.25     1019.50     75.64 o 
   5  13  -1      436.97      553.32     64.53 o 
   6  13  -1       10.95       22.80     38.32 o 
   7  13  -1       26.70       28.06     37.45 o 
   8  13  -1      431.36      521.71     74.47 o 
   1  14  -1      377.05      423.75     62.67 o 
   2  14  -1      403.84      545.31     69.97 o 
   3  14  -1     1210.16     1380.59    160.24 o 
   4  14  -1     1605.59     2055.54    121.46 o 
   5  14  -1      134.29       89.65     51.06 o 
   6  14  -1     1567.28     1950.23    125.90 o 
   0  15  -1     2170.48     3443.27    914.33 o 
   1  15  -1      466.16      697.73     76.03 o 
   2  15  -1      166.73      211.05     54.50 o 
   3  15  -1     1223.28     1797.43    262.80 o 
   2   0   0    10952.62    12765.44    611.01 o 
   4   0   0    30882.09    28271.03   1228.86 o 
   6   0   0       84.41       88.49     17.91 o 
   8   0   0    48233.80    53239.16   2319.08 o 
  10   0   0    89032.39    89290.55   4717.14 o 
  12   0   0      787.02      735.25     79.55 o 
  14   0   0     8105.75     6723.99    459.00 o 
  16   0   0      312.97      334.65     66.98 o 
   1   1   0    76670.91    76526.45   3374.94 o 
   2   1   0    22761.47    20895.87    672.18 o 
   3   1   0     2482.92     2769.00     93.21 o 
   4   1   0   343583.91   349133.41  11206.13 o 
   5   1   0     1879.77     1938.56     69.44 o 
   6   1   0   107887.86   107365.65   3443.30 o 
   7   1   0    13530.66    13687.34    446.65 o 
   8   1   0     8080.73     7303.96    244.78 o 
   9   1   0    28404.55    29998.70   1020.97 o 
  10   1   0     7889.83     7837.23    275.86 o 
  11   1   0     4265.59     4495.27    185.05 o 
  12   1   0      137.89      185.07     33.56 o 
  13   1   0     1029.18     1040.83     95.76 o 
  14   1   0     7366.04     6793.18    376.60 o 
  15   1   0     1005.11      971.93     79.94 o 
  16   1   0     2894.88     3449.18    279.35 o 
   0   2   0    63334.55    57494.40   2727.53 o 
   1   2   0      122.78      459.54     21.60 o 
   2   2   0      326.41      669.80     25.59 o 
   3   2   0   138189.28   142976.30   4809.48 o 
   4   2   0    28303.73    26568.62    819.06 o 
   5   2   0   142374.19   144677.53   4639.31 o 
   6   2   0    11961.74    11468.35    376.04 o 
   7   2   0      317.13      330.58     26.62 o 
   8   2   0     1574.28     1510.39     60.77 o 
   9   2   0     4133.13     4181.24    146.03 o 
  10   2   0    11348.42    11420.00    419.23 o 
  11   2   0     5917.30     5822.22    253.23 o 
  12   2   0       73.96       92.07     31.60 o 
  13   2   0    11673.16    10743.05    472.43 o 
  14   2   0     3996.70     3840.55    227.26 o 
  15   2   0     2382.76     2502.22    180.42 o 
  16   2   0      680.08      705.12     64.42 o 
   1   3   0    85355.62    83836.87   2688.93 o 
   2   3   0    71432.55    67880.58   2083.99 o 
   3   3   0      413.39      533.31     24.26 o 
   4   3   0     5591.18     6145.46    193.89 o 
   5   3   0     1816.00     1820.04     64.43 o 
   6   3   0     1482.22     1966.79     75.45 o 
   7   3   0    10834.00    10874.07    357.69 o 
   8   3   0    17482.40    17395.28    567.75 o 
   9   3   0    27178.53    27994.04    946.22 o 
  10   3   0      430.16      459.62     39.13 o 
  11   3   0     2190.58     2388.04    103.94 o 
  12   3   0    15339.42    14594.60    661.37 o 
  13   3   0     2278.79     2480.25    148.14 o 
  14   3   0     1007.84      939.81     67.22 o 
  15   3   0      868.69      778.81     65.80 o 
  16   3   0      131.52      124.01     46.56 o 
   0   4   0    34649.32    37641.95   2010.66 o 
   1   4   0      751.85      585.80     27.08 o 
   2   4   0    62892.53    62042.30   1905.98 o 
   3   4   0      474.80      598.58     29.17 o 
   4   4   0    11179.73    10400.79    325.01 o 
   5   4   0    14779.21    13478.64    420.50 o 
   6   4   0    37651.76    36250.95   1166.36 o 
   7   4   0       16.06      105.74     21.53 o 
   8   4   0    44010.77    45218.02   1450.55 o 
   9   4   0     9022.84     9413.42    312.90 o 
  10   4   0      902.28      965.60     51.91 o 
  11   4   0      371.46      497.65     41.84 o 
  12   4   0     1264.92     1168.08     74.50 o 
  13   4   0      170.71      163.33     41.44 o 
  14   4   0       42.47       66.12     35.09 o 
  15   4   0      941.53      892.68     83.99 o 
  16   4   0     3693.91     3757.99    225.00 o 
   1   5   0        5.29      128.86     15.52 o 
   2   5   0    50054.61    48505.22   1487.29 o 
   3   5   0    27770.45    25317.84    813.17 o 
   4   5   0    24679.09    25303.54    781.45 o 
   5   5   0      942.30     1002.64     45.61 o 
   6   5   0     5033.98     5351.26    173.47 o 
   7   5   0    32381.17    32579.72   1049.74 o 
   8   5   0     3767.40     3900.28    138.79 o 
   9   5   0      648.80      762.30     43.19 o 
  10   5   0     3277.93     3337.73    137.11 o 
  11   5   0      306.10      352.98     40.89 o 
  12   5   0    11398.97    10250.98    467.74 o 
  13   5   0     2488.47     2190.11    161.48 o 
  14   5   0      504.37      509.80     64.53 o 
  15   5   0       20.92      -13.93     41.65 o 
   1   6   0    36786.24    34678.10   1116.04 o 
   2   6   0     6702.43     6904.69    243.23 o 
   3   6   0    63586.90    65154.10   2188.97 o 
   4   6   0      776.73      941.12     42.43 o 
   5   6   0      730.05      795.73     41.33 o 
   6   6   0    11040.22    11259.97    356.23 o 
   7   6   0     8193.58     8459.36    284.10 o 
   8   6   0     1024.09     1227.05     63.79 o 
   9   6   0     5738.74     6126.00    234.47 o 
  10   6   0      195.43      271.66     37.53 o 
  11   6   0    15583.36    15214.99    634.05 o 
  12   6   0       28.95       22.82     38.82 o 
  13   6   0     7620.06     7040.83    419.87 o 
  14   6   0       20.83       51.03     50.78 o 
  15   6   0       67.59       93.43     47.00 o 
   1   7   0      207.59      346.20     28.24 o 
   2   7   0      743.46     1024.24     69.43 o 
   3   7   0    51027.88    49863.03   1530.92 o 
   4   7   0    12380.04    12550.74    429.59 o 
   5   7   0      168.38      199.29     24.43 o 
   6   7   0     2834.93     2814.88    114.27 o 
   7   7   0    55714.99    56900.25   2304.26 o 
   8   7   0       52.08      134.98     30.68 o 
   9   7   0      387.80      518.38     42.63 o 
  10   7   0       25.67       31.56     31.32 o 
  11   7   0      508.82      435.39     47.34 o 
  12   7   0      158.75      167.11     47.03 o 
  13   7   0     1296.10     1176.96     95.68 o 
  14   7   0     1187.56     1062.37    105.24 o 
   0   8   0    25608.16    25883.59   1134.84 o 
   1   8   0    30124.34    28935.77    979.89 o 
   2   8   0     4006.04     3912.97    138.31 o 
   3   8   0    13300.43    13704.19    449.80 o 
   4   8   0       62.34      105.40     26.61 o 
   5   8   0    12386.19    12443.61    432.40 o 
   6   8   0     3183.23     3238.06    126.09 o 
   7   8   0     1264.83     1232.07     65.59 o 
   8   8   0     4085.78     4479.05    208.54 o 
   9   8   0     4717.58     4500.54    205.82 o 
  10   8   0     3759.67     3620.69    187.73 o 
  11   8   0     6358.78     5547.09    325.64 o 
  12   8   0      356.01      340.53     55.60 o 
  13   8   0      625.74      642.41     71.29 o 
  14   8   0      418.73      395.84     71.07 o 
   1   9   0    10194.17    10247.08    358.17 o 
   2   9   0     4768.77     5155.22    179.65 o 
   3   9   0    13442.29    13238.87    462.32 o 
   4   9   0     1714.75     1819.95     80.16 o 
   5   9   0       12.74       37.00     27.05 o 
   6   9   0     3331.71     3329.89    129.93 o 
   7   9   0     7134.58     6929.98    351.21 o 
   8   9   0      500.11      553.21     48.80 o 
   9   9   0     3848.70     3659.93    207.07 o 
  10   9   0     2312.15     2173.59    114.42 o 
  11   9   0     2884.80     2688.78    138.27 o 
  12   9   0     1800.89     1625.51    107.28 o 
  13   9   0     1392.75     1525.65    114.09 o 
   0  10   0      399.70      436.55     53.84 o 
   1  10   0     3236.70     3613.97    149.09 o 
   2  10   0     1647.41     1838.42     85.76 o 
   3  10   0      540.44      535.74     43.99 o 
   4  10   0       27.68       69.35     30.55 o 
   5  10   0    15051.59    16467.90    635.23 o 
   6  10   0     2725.32     2878.28    178.36 o 
   7  10   0       40.93       34.83     29.50 o 
   8  10   0      245.32      280.84     39.07 o 
   9  10   0     2967.96     2862.51    142.96 o 
  10  10   0      277.37      201.88     40.59 o 
  11  10   0        7.22       32.07     35.55 o 
  12  10   0      119.17      152.34     44.67 o 
   1  11   0     5901.43     6682.99    272.92 o 
   2  11   0      444.01      519.05     48.47 o 
   3  11   0      480.61      553.52     49.86 o 
   4  11   0      787.08      812.56     59.27 o 
   5  11   0      196.97      247.85     40.30 o 
   6  11   0     1470.49     1394.70     83.78 o 
   7  11   0       12.34       -4.69     30.26 o 
   8  11   0      167.52      168.05     36.97 o 
   9  11   0     1850.47     1839.97    104.54 o 
  10  11   0      122.53      106.31     38.80 o 
  11  11   0     2078.14     2251.15    123.40 o 
   0  12   0     6640.78     7384.29    439.91 o 
   1  12   0      240.68      180.93     42.65 o 
   2  12   0     1049.47      983.16     71.80 o 
   3  12   0      262.11      295.71     43.44 o 
   4  12   0      830.69      939.79     65.48 o 
   5  12   0     3315.20     3983.13    240.74 o 
   6  12   0       41.90       80.36     37.11 o 
   7  12   0      242.31      210.15     41.73 o 
   8  12   0      304.03      242.73     43.99 o 
   9  12   0      937.62      998.90     80.75 o 
  10  12   0     2449.63     2562.78    147.70 o 
   1  13   0      579.84      705.65     69.26 o 
   2  13   0      236.92      266.55     46.12 o 
   3  13   0      767.67      877.44     71.82 o 
   4  13   0     3838.26     3875.64    452.88 o 
   5  13   0        1.31      -35.39     35.39 o 
   6  13   0     4012.66     4528.05    277.92 o 
   7  13   0      425.16      500.55     55.24 o 
   8  13   0      395.23      416.67     57.86 o 
   0  14   0     4885.24     6185.09    625.05 o 
   1  14   0      778.42      853.43     80.33 o 
   2  14   0       84.09      106.35     47.62 o 
   3  14   0      985.83     1036.63    129.50 o 
   4  14   0     1159.83     1364.53    104.47 o 
   5  14   0        7.61       30.84     44.80 o 
   6  14   0      141.59      140.40     47.87 o 
   1  15   0      492.64      643.70     74.23 o 
   2  15   0     1600.15     2031.37    230.43 o 
   3  15   0      703.51      879.84     83.58 o 
   2   0   1     6891.41     6151.53    306.13 o 
   4   0   1   163620.23   154138.91   7264.31 o 
   6   0   1   132531.92   129426.69   5111.20 o 
   8   0   1    35740.04    35185.89   1430.52 o 
  10   0   1    13626.44    12490.41    680.99 o 
  12   0   1      101.41       92.61     44.25 o 
  14   0   1     6999.87     5661.79    411.30 o 
  16   0   1     2004.12     2241.97    192.54 o 
   0   1   1   255982.34   240302.20  15705.25 o 
   1   1   1     4184.92     4698.87    157.16 o 
   2   1   1    10196.22    11373.83    407.24 o 
   3   1   1    24289.95    24391.56    724.34 o 
   4   1   1    67087.37    65278.98   2144.44 o 
   5   1   1    35245.72    34608.33   1038.25 o 
   6   1   1    13333.12    13162.21    400.95 o 
   7   1   1     3354.36     3566.59    115.77 o 
   8   1   1     2657.28     2906.71    102.66 o 
   9   1   1     1017.67     1032.50     43.22 o 
  10   1   1    47423.74    46117.95   1654.92 o 
  11   1   1     1445.12     1527.14     76.51 o 
  12   1   1      632.02      620.17     57.88 o 
  13   1   1     4045.59     3724.54    248.98 o 
  14   1   1     6256.64     4874.83    267.27 o 
  15   1   1     1393.52     1465.73    102.28 o 
  16   1   1      225.51      214.06     42.13 o 
   1   2   1   128851.87   130280.52   4947.30 o 
   2   2   1    61836.50    59165.36   2266.36 o 
   3   2   1    21118.95    22458.01    737.73 o 
   4   2   1    24592.02    24107.43    906.19 o 
   5   2   1     7491.95     7764.77    239.41 o 
   6   2   1    20698.21    19957.49    652.00 o 
   7   2   1    17995.77    17785.75    600.51 o 
   8   2   1    21646.94    20718.92    698.53 o 
   9   2   1    35903.33    35851.54   1199.20 o 
  10   2   1      886.29      858.11     49.49 o 
  11   2   1     5956.43     6006.36    228.48 o 
  12   2   1     5760.11     5786.96    278.85 o 
  13   2   1     1911.17     1894.17    104.68 o 
  14   2   1     1131.35     1142.30     77.93 o 
  15   2   1     1164.52     1159.66     73.19 o 
  16   2   1      630.93      631.66     71.13 o 
   0   3   1     9210.11     8563.51    469.91 o 
   1   3   1     8708.00     9451.27    371.53 o 
   2   3   1    23882.39    23707.31    917.73 o 
   3   3   1    39761.78    41644.35   1369.94 o 
   4   3   1    30797.37    29570.16    980.83 o 
   5   3   1    72033.66    72143.71   2410.29 o 
   6   3   1    27711.55    27034.06    852.46 o 
   7   3   1     1668.89     1783.73     66.89 o 
   8   3   1    19360.53    19814.17    661.93 o 
   9   3   1     7347.19     7476.99    261.88 o 
  10   3   1      209.71      223.82     31.55 o 
  11   3   1     1605.59     1527.20     73.28 o 
  12   3   1      991.75      943.47     56.14 o 
  13   3   1     2595.04     2764.76    173.63 o 
  14   3   1     1593.49     1555.82     94.03 o 
  15   3   1     2771.97     2640.61    157.24 o 
  16   3   1     2074.63     2166.28    132.27 o 
   1   4   1    14741.44    13894.49    477.36 o 
   2   4   1    75968.16    73989.59   2471.53 o 
   3   4   1    12853.24    12178.60    420.80 o 
   4   4   1    27797.38    29414.96   1280.89 o 
   5   4   1      739.66      901.54     42.18 o 
   6   4   1     6841.41     7214.64    253.41 o 
   7   4   1     8709.86     9372.59    351.27 o 
   8   4   1    10976.65    11588.86    374.32 o 
   9   4   1     4025.16     4361.73    161.94 o 
  10   4   1     4595.66     4936.20    175.17 o 
  11   4   1     1734.52     1705.13     92.63 o 
  12   4   1    16828.40    15871.88    667.73 o 
  13   4   1     2691.06     2542.94    117.20 o 
  14   4   1     1982.46     1809.04    118.80 o 
  15   4   1      284.89      237.46     55.19 o 
  16   4   1      207.47      209.18     54.97 o 
   0   5   1    19148.08    19845.32    853.31 o 
   1   5   1    32488.51    31389.58   1065.44 o 
   2   5   1    27943.51    27567.66    954.67 o 
   3   5   1    21463.91    21345.16    813.23 o 
   4   5   1     5925.38     5596.01    214.91 o 
   5   5   1     1221.84     1020.58     37.95 o 
   6   5   1    26003.99    26031.74    841.77 o 
   7   5   1     6495.91     6751.05    213.21 o 
   8   5   1    17150.70    18075.33    589.77 o 
   9   5   1     6217.65     6705.96    232.77 o 
  10   5   1     1057.98     1166.37     56.28 o 
  11   5   1     5903.69     5691.51    258.88 o 
  12   5   1      442.14      457.29     54.08 o 
  13   5   1     4064.65     3699.23    196.71 o 
  14   5   1      212.02      239.95     47.48 o 
  15   5   1      118.40      174.84     52.37 o 
   1   6   1     3159.73     3384.38    135.04 o 
   2   6   1    13013.58    12898.69    471.74 o 
   3   6   1    62135.99    59805.34   2151.44 o 
   4   6   1     7881.50     8264.81    273.46 o 
   5   6   1      901.56     1080.17     46.14 o 
   6   6   1     1520.27     1511.03     62.98 o 
   7   6   1    49523.47    50955.95   1683.95 o 
   8   6   1     2173.95     2304.43     94.11 o 
   9   6   1     4504.43     4814.58    205.28 o 
  10   6   1      734.85      701.28     55.89 o 
  11   6   1      580.28      527.22     61.11 o 
  12   6   1     1910.00     1843.99    117.10 o 
  13   6   1     1689.92     1600.70    100.68 o 
  14   6   1      237.34      181.23     45.07 o 
  15   6   1      471.43      485.19     72.30 o 
   0   7   1    10060.89     9377.63    594.13 o 
   1   7   1    44518.99    44181.98   1382.28 o 
   2   7   1     2301.91     2449.22    104.05 o 
   3   7   1    32706.87    32551.13   1059.74 o 
   4   7   1     1768.55     1771.66     79.11 o 
   5   7   1     5075.10     5123.25    176.21 o 
   6   7   1      237.52      346.92     29.70 o 
   7   7   1     5908.50     6135.98    243.79 o 
   8   7   1     1255.81     1354.50     78.70 o 
   9   7   1     4159.45     4147.96    195.08 o 
  10   7   1     2540.05     2430.93    128.05 o 
  11   7   1    10598.31     9449.46    474.61 o 
  12   7   1      246.65      218.41     48.99 o 
  13   7   1     5286.10     4963.11    264.71 o 
  14   7   1       96.88       79.28     42.27 o 
   1   8   1     4370.57     4390.99    145.03 o 
   2   8   1     5195.43     5377.64    203.99 o 
   3   8   1    28665.96    27622.42    996.69 o 
   4   8   1    10167.03     9962.39    410.56 o 
   5   8   1      459.91      555.96     45.01 o 
   6   8   1     8589.43     9076.80    334.22 o 
   7   8   1    21617.87    21641.08    830.98 o 
   8   8   1      371.11      343.78     40.15 o 
   9   8   1     1762.76     1684.80     94.90 o 
  10   8   1     1650.28     1614.07    103.29 o 
  11   8   1     1476.16     1469.21     84.39 o 
  12   8   1     2319.79     2136.58    178.98 o 
  13   8   1     1144.30     1048.92     93.87 o 
  14   8   1      922.41      854.46     73.63 o 
   0   9   1     8995.91     9763.87    431.97 o 
   1   9   1     9998.36     9969.06    339.55 o 
   2   9   1     6665.88     6791.58    220.30 o 
   3   9   1      113.66      141.47     28.20 o 
   4   9   1      282.57      336.08     38.79 o 
   5   9   1    20803.41    21213.99    833.56 o 
   6   9   1     4614.89     4815.93    199.64 o 
   7   9   1      321.00      300.92     37.70 o 
   8   9   1     3617.21     3756.80    186.67 o 
   9   9   1     3551.48     3480.83    169.38 o 
  10   9   1     2075.99     2061.64    118.11 o 
  11   9   1     1169.73     1134.91     75.34 o 
  12   9   1      418.63      363.26     56.40 o 
  13   9   1        2.32      -33.97     42.38 o 
   1  10   1    19390.89    20273.87    704.63 o 
   2  10   1     3457.40     3704.28    157.44 o 
   3  10   1     2490.10     2547.32    117.59 o 
   4  10   1     1492.48     1529.73     74.50 o 
   5  10   1      978.88     1057.51     71.81 o 
   6  10   1     1493.65     1509.43     86.40 o 
   7  10   1      473.41      454.87     43.46 o 
   8  10   1      593.01      573.72     52.69 o 
   9  10   1     6286.14     5966.23    303.25 o 
  10  10   1      887.52      907.05     68.76 o 
  11  10   1     3284.93     3337.10    180.36 o 
  12  10   1      757.85      770.10     78.83 o 
   0  11   1     5682.94     5728.14    373.21 o 
   1  11   1      349.87      388.68     40.75 o 
   2  11   1      185.67      209.50     35.25 o 
   3  11   1     1772.57     1875.71     85.55 o 
   4  11   1      504.99      589.89     56.60 o 
   5  11   1    14133.79    13635.52    899.69 o 
   6  11   1      614.54      638.01     69.57 o 
   7  11   1      591.52      494.46     53.74 o 
   8  11   1       55.61       57.79     35.32 o 
   9  11   1     2124.35     2090.24    121.93 o 
  10  11   1     1637.65     1708.83    108.39 o 
  11  11   1       63.22       31.57     37.82 o 
   1  12   1     3066.43     3527.06    165.14 o 
   2  12   1       96.57      155.08     40.04 o 
   3  12   1      390.41      463.05     48.13 o 
   4  12   1     5634.61     5932.74    460.10 o 
   5  12   1      232.07      256.98     45.37 o 
   6  12   1     2758.65     3018.59    200.51 o 
   7  12   1      281.24      217.94     42.40 o 
   8  12   1      470.39      443.79     55.59 o 
   9  12   1     1407.73     1492.26     96.94 o 
  10  12   1      418.29      434.14     59.60 o 
   0  13   1     8277.84     8664.68   1363.29 o 
   1  13   1      756.04      727.23     66.71 o 
   2  13   1      555.19      530.48     56.76 o 
   3  13   1      266.17      256.31     49.29 o 
   4  13   1      951.30     1070.15     84.17 o 
   5  13   1      418.02      457.62     59.84 o 
   6  13   1       25.93       36.00     39.77 o 
   7  13   1       39.22       13.79     38.99 o 
   8  13   1      457.46      619.67     65.05 o 
   1  14   1      561.02      629.71     67.66 o 
   2  14   1      623.64      725.11     77.62 o 
   3  14   1      973.12     1305.45    143.37 o 
   4  14   1     1802.82     2450.99    272.06 o 
   5  14   1       95.88       53.65     45.87 o 
   6  14   1     1654.81     2108.57    165.78 o 
   0  15   1     1982.20     2711.29    344.29 o 
   1  15   1      415.48      625.22     75.88 o 
   2  15   1      159.13       93.65     51.45 o 
   3  15   1     1138.67     1451.20    365.00 o 
   0   0   2   174005.34   168571.48  14073.05 o 
   2   0   2    20844.25    22361.11   1093.58 o 
   4   0   2    57862.89    56128.15   2928.60 o 
   6   0   2    11816.83    11659.16    545.42 o 
   8   0   2     3236.58     3366.95    171.46 o 
  10   0   2    45590.90    43330.95   2171.48 o 
  12   0   2     1024.78      972.07    143.63 o 
  14   0   2     8757.11     7287.15    470.79 o 
  16   0   2      436.16      516.96    122.36 o 
   1   1   2    21576.91    21383.38    982.30 o 
   2   1   2    37747.51    35458.81   1110.96 o 
   3   1   2     8570.44     9465.60    332.44 o 
   4   1   2    50263.64    45976.80   1395.52 o 
   5   1   2      389.14      480.05     26.55 o 
   6   1   2    54460.83    51040.11   1689.17 o 
   7   1   2    10825.86    10389.26    333.55 o 
   8   1   2    23213.59    22218.67    720.52 o 
   9   1   2     9757.22     9659.40    367.57 o 
  10   1   2     7243.87     6963.56    249.29 o 
  11   1   2     3370.34     3399.73    151.23 o 
  12   1   2     2043.41     2089.15    111.93 o 
  13   1   2       89.11      126.24     32.31 o 
  14   1   2     4521.45     4418.56    261.97 o 
  15   1   2      913.58      900.03     63.94 o 
  16   1   2     1163.18     1354.16     90.57 o 
   1   2   2    13128.92    14489.39    553.63 o 
   2   2   2     6317.04     6429.54    214.14 o 
   3   2   2    52865.14    55083.95   1715.29 o 
   4   2   2    39552.38    38319.18   1193.41 o 
   5   2   2    70599.84    71277.91   2377.35 o 
   6   2   2    24063.91    23112.54    742.61 o 
   7   2   2     8585.35     9092.51    288.35 o 
   8   2   2     5799.36     6079.03    199.08 o 
   9   2   2     3481.40     3647.96    128.09 o 
  10   2   2    15341.08    14805.81    519.40 o 
  11   2   2     4933.81     4870.26    189.80 o 
  12   2   2      237.32      249.02     34.54 o 
  13   2   2     3569.03     3683.57    214.35 o 
  14   2   2     3663.71     3569.27    244.09 o 
  15   2   2     3079.86     3192.06    160.04 o 
  16   2   2      600.72      725.60     81.61 o 
   1   3   2    76654.84    77416.66   2823.21 o 
   2   3   2    88283.69    84311.57   3241.74 o 
   3   3   2    11800.51    11613.43    403.08 o 
   5   3   2     3373.53     3572.33    113.17 o 
   6   3   2      830.48      813.49     44.41 o 
   7   3   2     9408.44     9577.41    291.08 o 
   8   3   2    17039.49    17566.78    547.12 o 
   9   3   2    20525.98    21277.14    674.09 o 
  10   3   2      990.29      994.45     55.51 o 
  11   3   2     5892.33     5983.10    230.32 o 
  12   3   2    15677.75    14880.99    567.29 o 
  13   3   2     1830.39     1730.88    117.75 o 
  14   3   2       56.50       50.32     33.83 o 
  15   3   2     1143.01     1043.29     82.02 o 
  16   3   2      182.88      197.53     49.70 o 
   0   4   2    21759.54    22297.01    925.28 o 
   1   4   2    27019.74    26258.50    977.36 o 
   2   4   2    53042.27    53004.61   2106.85 o 
   3   4   2     7462.35     7845.12    272.92 o 
   4   4   2    11762.53    11057.92    394.68 o 
   5   4   2    22543.55    20838.55    943.61 o 
   6   4   2    37445.12    37502.24   1240.16 o 
   7   4   2      549.11      630.80     33.93 o 
   8   4   2    26168.51    27393.70    960.60 o 
   9   4   2     4931.80     5358.79    182.24 o 
  10   4   2     2419.92     2540.65    115.38 o 
  11   4   2     1755.63     1824.95     84.89 o 
  12   4   2     1034.48     1134.36     69.17 o 
  13   4   2     1044.59      954.66     68.83 o 
  14   4   2      482.51      553.37     56.46 o 
  15   4   2     1428.57     1461.01    101.98 o 
  16   4   2     3130.20     3124.33    193.99 o 
   1   5   2     1408.14     1998.64    194.22 o 
   2   5   2    36523.80    34452.93   1271.88 o 
   3   5   2    47975.17    46998.69   1648.06 o 
   4   5   2    18906.93    18548.33    652.67 o 
   5   5   2      543.88      641.85     35.64 o 
   6   5   2     8701.43     8693.10    281.56 o 
   7   5   2    32446.08    33526.11   1049.75 o 
   8   5   2     4903.30     5257.60    191.11 o 
   9   5   2      629.61      807.23     51.26 o 
  10   5   2     2793.12     2996.03    141.02 o 
  11   5   2      721.51      660.38     53.57 o 
  12   5   2     8968.47     8005.59    340.25 o 
  13   5   2     2365.35     2292.47    116.88 o 
  14   5   2      936.77      787.79     71.02 o 
  15   5   2      364.52      348.75     54.38 o 
   0   6   2     9492.20     8749.50    418.83 o 
   1   6   2    56108.39    54917.12   1888.70 o 
   2   6   2     2474.06     2371.12    103.98 o 
   3   6   2    43490.83    42030.14   1633.86 o 
   4   6   2     4573.02     4504.98    190.75 o 
   5   6   2     2811.68     2838.50    124.34 o 
   6   6   2     2171.95     2280.86     87.46 o 
   7   6   2    12197.00    12899.39    426.27 o 
   8   6   2     4212.24     4294.69    146.64 o 
   9   6   2     3517.21     3733.10    138.71 o 
  10   6   2     1107.94     1279.57     79.02 o 
  11   6   2    12210.23    10736.96    490.73 o 
  12   6   2       42.96       33.05     37.74 o 
  13   6   2     5808.87     5337.63    271.34 o 
  14   6   2      212.46      198.07     46.14 o 
  15   6   2      317.47      374.05     56.96 o 
   1   7   2     8482.23     8682.48    297.78 o 
   2   7   2     1112.55     1241.12     62.23 o 
   3   7   2    48719.68    47347.09   1767.71 o 
   4   7   2     8263.45     8161.14    368.30 o 
   5   7   2     1181.48     1301.41     61.31 o 
   6   7   2     4168.08     4235.93    150.71 o 
   7   7   2    37917.32    38030.28   1331.75 o 
   8   7   2     1140.69     1025.30     69.19 o 
   9   7   2     4665.08     4617.22    204.93 o 
  10   7   2      713.59      686.95     55.44 o 
  11   7   2      555.65      567.07     62.34 o 
  12   7   2      150.51      119.96     40.38 o 
  13   7   2     1572.89     1504.00    100.05 o 
  14   7   2      265.57      199.23     47.67 o 
   0   8   2    22519.54    22201.57   1120.95 o 
   1   8   2    18969.92    18820.04    608.15 o 
   2   8   2    11640.23    11691.83    408.44 o 
   3   8   2    10854.71    10753.88    413.66 o 
   4   8   2      266.18      287.54     36.04 o 
   5   8   2    12432.12    12263.53    522.40 o 
   6   8   2     4552.70     4784.83    214.07 o 
   7   8   2     1211.05     1240.40     69.82 o 
   8   8   2     6187.09     6117.38    269.32 o 
   9   8   2     4088.69     3714.34    174.90 o 
  10   8   2     3821.97     3570.55    177.16 o 
  11   8   2     3589.86     3638.90    238.81 o 
  12   8   2      729.89      605.95     59.75 o 
  13   8   2     2265.16     2194.88    122.06 o 
  14   8   2      477.35      491.81     62.52 o 
   1   9   2    15549.72    15884.36    604.16 o 
   2   9   2     8038.38     8043.75    310.12 o 
   3   9   2     9200.13     9429.37    353.35 o 
   4   9   2    16660.17    16614.32    688.07 o 
   5   9   2      166.41      140.77     38.74 o 
   6   9   2     8038.76     8080.50    319.77 o 
   7   9   2     3843.71     3938.88    159.23 o 
   8   9   2     1009.97      863.68     63.49 o 
   9   9   2     3815.92     3657.98    234.84 o 
  10   9   2     1844.59     1788.55    104.31 o 
  11   9   2     2124.76     2093.36    118.95 o 
  12   9   2     2390.98     2351.08    132.69 o 
  13   9   2      904.96      887.81     77.84 o 
   0  10   2     7851.32     8066.80    461.37 o 
   1  10   2     2129.83     2293.91    107.90 o 
   2  10   2     2879.70     2926.50    126.96 o 
   3  10   2     4062.91     4077.62    184.24 o 
   4  10   2      919.95     1015.00     69.74 o 
   5  10   2    28145.86    25425.22   1208.02 o 
   6  10   2     2681.80     2779.19    166.21 o 
   7  10   2      824.71      730.81     50.90 o 
   8  10   2     1936.97     1898.83    128.29 o 
   9  10   2     3366.25     3374.80    199.80 o 
  10  10   2     1140.96     1159.63    104.03 o 
  11  10   2      222.69      190.30     44.03 o 
  12  10   2      220.45      237.60     51.34 o 
   1  11   2    16160.80    16670.99    594.94 o 
   2  11   2     1623.36     1940.98     90.17 o 
   3  11   2     1032.36      981.14     64.84 o 
   4  11   2     1185.46     1364.35    128.30 o 
   5  11   2      566.92      560.84     57.50 o 
   6  11   2      477.13      532.61     53.83 o 
   7  11   2      912.23      859.18     66.93 o 
   8  11   2     1135.62     1074.13     81.32 o 
   9  11   2     6304.41     6127.45    278.14 o 
  10  11   2       22.02        6.14     35.96 o 
  11  11   2     2010.63     2197.97    128.08 o 
   0  12   2    12576.22    13173.72    878.76 o 
   1  12   2      541.76      569.66     50.95 o 
   2  12   2      723.15      683.75     53.04 o 
   3  12   2      775.57      848.83     62.75 o 
   4  12   2     1549.84     1655.76    152.61 o 
   5  12   2     4958.89     5165.42    333.04 o 
   6  12   2      189.46      146.94     41.10 o 
   7  12   2       46.21       -9.01     39.72 o 
   8  12   2     1344.77     1329.12     94.99 o 
   9  12   2     1100.29     1253.91    109.38 o 
  10  12   2     2172.49     2454.16    151.66 o 
   1  13   2      666.87      721.11     60.08 o 
   2  13   2      325.34      293.65     47.12 o 
   3  13   2      899.49      976.12     82.71 o 
   4  13   2     6471.00     6452.51    318.82 o 
   5  13   2       80.23       91.54     42.11 o 
   6  13   2     3034.46     3608.40    195.58 o 
   7  13   2      476.44      528.21     63.23 o 
   8  13   2      622.89      773.12     72.40 o 
   0  14   2     6136.91     6703.83    464.56 o 
   1  14   2      791.37      817.98     72.18 o 
   2  14   2      119.37      125.77     47.90 o 
   3  14   2     1357.62     1521.34    120.79 o 
   4  14   2      806.23     1084.58     93.12 o 
   5  14   2      936.47      971.00     92.87 o 
   6  14   2       90.41      135.86     49.71 o 
   1  15   2      940.92     1119.11     97.41 o 
   2  15   2      884.31     1111.12    145.06 o 
   2   0   3    35198.18    34384.56   1505.55 o 
   4   0   3    86451.85    86358.07   3948.04 o 
   6   0   3    59378.54    57448.34   2404.99 o 
   8   0   3    12795.64    11903.04    638.56 o 
  10   0   3    10953.87    10364.75    528.13 o 
  12   0   3     7283.85     6612.90    404.61 o 
  14   0   3     4581.12     4132.06    308.20 o 
  16   0   3     2677.21     2907.17    228.51 o 
   0   1   3   164031.95   164743.06   8385.80 o 
   1   1   3    20863.81    22484.04    723.16 o 
   2   1   3    24697.14    25522.81    817.32 o 
   3   1   3    14866.37    14909.09    428.48 o 
   4   1   3    24960.02    23212.04    707.88 o 
   5   1   3    21481.49    22133.94    764.73 o 
   6   1   3    16738.03    15704.78    505.00 o 
   7   1   3     1677.86     1747.74     63.41 o 
   8   1   3     6504.81     6535.17    207.68 o 
   9   1   3      535.56      479.36     35.73 o 
  10   1   3    25459.09    24455.99    834.83 o 
  11   1   3     3306.25     3343.11    125.07 o 
  12   1   3      993.32      916.73     58.48 o 
  13   1   3     1972.59     1977.14    108.16 o 
  14   1   3     5239.87     4956.69    300.23 o 
  15   1   3      540.01      652.90     61.51 o 
  16   1   3     1035.11      975.22     77.11 o 
   1   2   3    26433.04    25198.76    948.45 o 
   2   2   3    70305.60    68476.11   2033.49 o 
   3   2   3    23068.48    23116.78    744.84 o 
   4   2   3    11557.44    10652.27    327.99 o 
   5   2   3     4355.74     4612.66    154.00 o 
   6   2   3    12310.09    11627.94    358.20 o 
   7   2   3    15075.67    14704.88    461.29 o 
   8   2   3    12839.79    12980.33    391.15 o 
   9   2   3    14229.07    14523.23    479.62 o 
  10   2   3      190.98      221.23     32.66 o 
  11   2   3     4563.54     4862.66    203.63 o 
  12   2   3     4685.75     4669.99    194.74 o 
  13   2   3      809.00      809.54     55.02 o 
  14   2   3     1003.86     1003.09     67.31 o 
  15   2   3     2016.27     1967.20    153.88 o 
  16   2   3      742.61      779.37     65.71 o 
   0   3   3    19340.07    17578.13    802.19 o 
   1   3   3    18256.32    19384.06    633.10 o 
   2   3   3    16902.36    16675.71    594.75 o 
   3   3   3    18760.82    18270.21    584.51 o 
   4   3   3    27647.55    27508.77    859.88 o 
   5   3   3    29291.71    28454.28    877.82 o 
   6   3   3    27000.29    26873.54    870.17 o 
   7   3   3     3374.56     3613.25    129.92 o 
   8   3   3    11678.29    12187.66    422.06 o 
   9   3   3     3352.47     3525.48    142.89 o 
  10   3   3     6044.52     6229.95    220.72 o 
  11   3   3     2294.52     2543.55    101.60 o 
  12   3   3      812.98      912.56     60.88 o 
  13   3   3     2836.75     2795.80    136.05 o 
  14   3   3     1221.52     1376.37    101.26 o 
  15   3   3     2096.09     2180.95    110.96 o 
  16   3   3     1825.53     1802.38    118.50 o 
   1   4   3    13238.21    12965.70    380.08 o 
   2   4   3    60144.40    55341.66   2061.43 o 
   3   4   3    23077.20    21761.99    791.75 o 
   4   4   3    14948.17    13887.92    447.50 o 
   5   4   3     1128.94     1314.57     57.18 o 
   6   4   3    17523.79    17486.83    578.21 o 
   7   4   3    12518.38    12565.36    411.68 o 
   8   4   3    13209.40    13411.24    438.82 o 
   9   4   3     7309.98     7667.17    251.91 o 
  10   4   3     2755.66     2976.03    128.36 o 
  11   4   3     2722.02     2660.91    115.53 o 
  12   4   3    12820.22    11117.29    521.56 o 
  13   4   3     1248.05     1343.46     78.39 o 
  14   4   3      515.50      488.01     54.67 o 
  15   4   3       23.47      -21.09     37.52 o 
   0   5   3    46911.65    45793.52   1949.87 o 
   1   5   3    37646.50    35847.29   1182.50 o 
   2   5   3    23722.55    23209.82    871.41 o 
   3   5   3    16194.79    15458.71    642.53 o 
   4   5   3    10349.70     9962.69    369.72 o 
   5   5   3    11548.04    10745.78    382.90 o 
   6   5   3    15987.09    15789.73    595.17 o 
   7   5   3     3054.44     3225.04    120.59 o 
   8   5   3    11842.26    12023.71    419.66 o 
   9   5   3     4932.22     5389.64    198.89 o 
  10   5   3     6721.68     6829.79    322.26 o 
  11   5   3     8956.84     8588.32    389.74 o 
  12   5   3      784.59      789.86     56.09 o 
  13   5   3      750.20      741.25     64.09 o 
  14   5   3      562.54      582.32     57.65 o 
  15   5   3      966.48     1089.64     81.94 o 
   1   6   3     8128.65     7964.73    288.61 o 
   2   6   3     4796.51     5110.76    487.62 o 
   3   6   3    41697.52    39602.61   1520.65 o 
   4   6   3     6655.58     6682.17    271.62 o 
   5   6   3      861.19     1004.77     47.86 o 
   6   6   3     3194.27     3300.97    132.44 o 
   7   6   3    44160.07    44146.13   1672.19 o 
   8   6   3     1884.91     1820.10     78.49 o 
   9   6   3     4486.43     4564.27    167.66 o 
  10   6   3      363.14      355.42     37.31 o 
  11   6   3      636.61      664.03     55.60 o 
  12   6   3     1517.62     1375.49     93.15 o 
  13   6   3     1586.39     1497.57    104.36 o 
  14   6   3      970.67      910.43     76.54 o 
  15   6   3      991.37      992.29     82.44 o 
   0   7   3    11503.99    11654.94    545.44 o 
   1   7   3    24560.58    22432.07    769.17 o 
   2   7   3     4801.03     4738.12    188.21 o 
   3   7   3    31593.32    30703.75   1167.22 o 
   4   7   3      591.49      593.44     43.58 o 
   5   7   3    11560.77    11340.39    460.56 o 
   6   7   3     3085.25     3140.08    136.15 o 
   7   7   3     4912.45     4979.15    203.75 o 
   8   7   3      741.29      743.19     50.41 o 
   9   7   3     4088.05     4174.55    244.70 o 
  10   7   3     1016.92      988.97     68.46 o 
  11   7   3     8154.76     7133.87    338.35 o 
  12   7   3       84.33       90.40     39.29 o 
  13   7   3     5050.98     4706.60    252.46 o 
  14   7   3      577.95      618.98     64.67 o 
   1   8   3     4862.88     4429.09    169.25 o 
   2   8   3     8530.12     8792.42    344.52 o 
   3   8   3    18423.58    18290.05    689.93 o 
   4   8   3    18831.95    18747.34    728.32 o 
   5   8   3      105.19      166.92     35.22 o 
   6   8   3    11855.03    11940.91    471.61 o 
   7   8   3    13507.33    13853.84    526.39 o 
   8   8   3      111.85      143.11     35.61 o 
   9   8   3     2269.10     2303.89    166.51 o 
  10   8   3     2114.76     1988.64    107.21 o 
  11   8   3      774.94      818.87     66.70 o 
  12   8   3     2292.07     1977.26    123.63 o 
  13   8   3     1562.50     1543.81    128.12 o 
   0   9   3    20030.34    20244.34    967.74 o 
   1   9   3     6708.92     6630.78    255.56 o 
   2   9   3    11599.81    11269.92    453.57 o 
   3   9   3       96.22      151.72     36.67 o 
   4   9   3      618.34      739.93     58.93 o 
   5   9   3    16123.56    16255.21    745.63 o 
   6   9   3     2828.16     2937.31    143.09 o 
   7   9   3      369.38      374.05     42.13 o 
   8   9   3     7709.39     7342.17    328.17 o 
   9   9   3     4978.33     4421.29    204.52 o 
  10   9   3     3129.81     3139.90    151.90 o 
  11   9   3      538.45      642.13     57.55 o 
  12   9   3      195.23      160.19     44.31 o 
  13   9   3      114.05      162.00     47.97 o 
   1  10   3    18470.25    18366.90    726.11 o 
   2  10   3     3242.38     3609.11    164.87 o 
   3  10   3     4431.54     4145.48    188.52 o 
   4  10   3     2587.23     2722.62    167.07 o 
   5  10   3     1275.37     1137.67     87.71 o 
   6  10   3     1617.58     1576.12    106.49 o 
   7  10   3     1740.59     1748.27     99.64 o 
   8  10   3      604.13      647.35     67.77 o 
   9  10   3     5510.78     5411.27    283.23 o 
  10  10   3       69.83       91.55     34.54 o 
  11  10   3     1990.49     2126.38    112.67 o 
  12  10   3     1044.97     1142.55     85.20 o 
   0  11   3     3185.91     2975.60    207.86 o 
   1  11   3     2617.60     2574.34    119.59 o 
   2  11   3      832.43      820.22     68.26 o 
   3  11   3     6329.88     5500.91    269.12 o 
   4  11   3     1010.95      903.52     70.57 o 
   5  11   3    14655.00    13564.19    651.55 o 
   6  11   3      567.30      504.39     60.23 o 
   7  11   3      342.62      316.88     45.20 o 
   8  11   3      137.50      115.09     42.22 o 
   9  11   3     2235.54     2288.48    144.19 o 
  10  11   3      560.85      602.57     64.36 o 
  11  11   3      523.29      506.98     60.44 o 
   1  12   3     4651.18     4623.10    194.66 o 
   2  12   3     1375.39     1353.25     88.47 o 
   3  12   3     2642.71     2719.23    171.57 o 
   4  12   3     6342.08     6192.25    357.09 o 
   5  12   3       91.85      102.90     42.61 o 
   6  12   3     4088.83     3682.50    199.69 o 
   7  12   3     1226.90     1188.14     94.43 o 
   8  12   3     1146.87     1140.86     95.96 o 
   9  12   3     1726.49     1786.19    127.60 o 
   0  13   3    14687.61    13604.33    869.28 o 
   1  13   3      767.25      839.70     65.97 o 
   2  13   3     1470.78     1459.55     93.18 o 
   3  13   3      346.16      395.91     51.58 o 
   4  13   3     1403.92     1571.39    175.31 o 
   5  13   3      586.07      606.63     63.88 o 
   6  13   3      604.25      582.25     65.91 o 
   7  13   3      140.55       96.33     47.21 o 
   8  13   3     1555.16     1620.25    115.85 o 
   1  14   3     1567.17     1711.73    111.86 o 
   2  14   3      878.55     1059.59     83.28 o 
   3  14   3      683.63      766.83     86.83 o 
   4  14   3     3235.00     3901.61    302.72 o 
   5  14   3       10.86       22.19     45.50 o 
   6  14   3     1349.70     1620.23    112.88 o 
   0  15   3     1116.21     1379.95    149.88 o 
   1  15   3      413.09      555.32     69.43 o 
   0   0   4    77818.20    76703.87   4871.52 o 
   2   0   4    13599.01    13228.38    646.67 o 
   4   0   4    28579.89    27660.25   1401.77 o 
   6   0   4     7100.33     6683.60    285.50 o 
   8   0   4     7977.33     8288.81    415.49 o 
  10   0   4    18223.40    17907.58    845.98 o 
  12   0   4     2028.51     1966.66    122.51 o 
  14   0   4     4433.33     4254.53    259.74 o 
  16   0   4     1445.76     1566.20    152.25 o 
   1   1   4    11305.18    10832.97    371.14 o 
   2   1   4    23348.05    21604.30    607.96 o 
   3   1   4     5433.93     5523.32    179.27 o 
   4   1   4    34226.77    33659.63   1167.98 o 
   5   1   4     1306.49     1375.32     53.79 o 
   6   1   4    26337.07    25739.77    824.13 o 
   7   1   4     5282.11     5077.12    175.62 o 
   8   1   4    15816.87    14945.26    521.44 o 
   9   1   4     4432.18     4552.26    142.38 o 
  10   1   4     2230.26     2164.33     92.51 o 
  11   1   4     2296.41     2492.31    102.23 o 
  12   1   4     4183.95     4173.15    191.38 o 
  13   1   4      341.56      271.89     36.72 o 
  14   1   4     2062.65     2196.99    135.48 o 
  15   1   4      837.39      829.19     67.93 o 
  16   1   4     1094.60     1225.84     84.91 o 
   0   2   4    80842.38    80142.27   3709.20 o 
   1   2   4     8779.85     8845.98    325.24 o 
   2   2   4     6019.46     6371.41    178.95 o 
   3   2   4    20884.32    20595.53    689.48 o 
   4   2   4    22360.62    21154.17    717.32 o 
   5   2   4    32219.26    31657.25   1107.39 o 
   6   2   4    15675.58    15225.31    489.25 o 
   7   2   4     5955.67     5794.49    210.95 o 
   8   2   4      560.10      616.93     38.12 o 
   9   2   4     6236.92     6110.82    242.42 o 
  10   2   4    13810.54    13887.43    468.09 o 
  11   2   4     3608.39     3660.37    153.41 o 
  12   2   4      303.20      336.27     39.98 o 
  13   2   4     3848.27     3687.09    212.69 o 
  14   2   4     2163.54     2163.22    148.70 o 
  15   2   4     1686.11     1840.23    124.45 o 
  16   2   4      343.42      415.42     54.81 o 
   1   3   4    57514.13    59762.84   2025.84 o 
   2   3   4    63256.34    61009.78   1886.86 o 
   3   3   4    20195.99    20031.20    627.81 o 
   4   3   4    16512.93    15530.03    502.40 o 
   5   3   4     2203.36     2289.53     83.79 o 
   6   3   4    11487.94    11107.10    349.07 o 
   7   3   4    13333.80    13527.42    434.80 o 
   8   3   4    16539.43    17114.29    586.08 o 
   9   3   4    12493.37    12696.87    481.01 o 
  10   3   4     2105.11     2290.16    100.43 o 
  11   3   4     5576.64     5661.95    233.21 o 
  12   3   4     5512.06     5361.34    244.01 o 
  13   3   4     1531.57     1475.49     85.22 o 
  14   3   4      785.52      788.25     58.40 o 
  15   3   4      908.41      944.62     69.10 o 
   0   4   4    44649.33    42054.83   2003.55 o 
   1   4   4    13783.82    13752.42    432.23 o 
   2   4   4    19854.01    19534.51    656.75 o 
   3   4   4     1962.87     2143.79     82.65 o 
   4   4   4    29372.71    28236.71    956.38 o 
   5   4   4    41687.95    41882.68   1367.52 o 
   6   4   4    31091.91    31258.08   1106.01 o 
   7   4   4      558.87      551.99     39.28 o 
   8   4   4    14601.00    14812.29    575.60 o 
   9   4   4     4489.58     4762.85    216.26 o 
  10   4   4     7475.76     7602.91    299.34 o 
  11   4   4     2046.09     2161.59    102.79 o 
  12   4   4      672.84      643.05     52.19 o 
  13   4   4      342.72      358.09     44.29 o 
  14   4   4      748.26      768.26     60.68 o 
  15   4   4     1394.55     1506.14     92.88 o 
   1   5   4    14966.39    14094.42    467.54 o 
   2   5   4    49892.94    47173.15   1715.46 o 
   3   5   4    23545.21    21782.40    797.33 o 
   4   5   4    16708.29    16591.20    568.50 o 
   5   5   4     3676.37     4142.41    140.99 o 
   6   5   4    12622.50    12847.33    433.75 o 
   7   5   4    18571.54    17692.20    651.31 o 
   8   5   4     6579.09     6578.37    245.68 o 
   9   5   4     5827.33     5852.52    217.62 o 
  10   5   4     1166.57     1206.50     68.15 o 
  11   5   4     1423.53     1406.25     73.11 o 
  12   5   4     7902.52     7948.04    479.59 o 
  13   5   4     1173.88     1237.07     83.58 o 
  14   5   4     1390.98     1460.71    106.27 o 
  15   5   4      416.63      416.83     60.06 o 
   0   6   4     2751.23     2713.46    133.72 o 
   1   6   4    23130.93    21965.10    697.09 o 
   2   6   4     4769.02     5067.41    186.71 o 
   3   6   4    23062.42    21691.52    760.17 o 
   4   6   4     4782.03     4626.23    178.67 o 
   5   6   4    22801.35    22431.61    730.07 o 
   6   6   4     1998.23     2037.37     93.29 o 
   7   6   4     4274.91     4230.69    172.45 o 
   8   6   4     5887.94     6076.19    238.83 o 
   9   6   4     3543.08     3693.66    140.47 o 
  10   6   4     1435.05     1497.82     79.34 o 
  11   6   4     9974.22     8661.02    429.16 o 
  12   6   4      183.67      218.04     41.58 o 
  13   6   4     3728.61     3252.49    187.42 o 
  14   6   4      609.70      681.78     69.42 o 
   1   7   4    15985.67    15146.54    589.30 o 
   2   7   4     5307.02     5211.15    194.93 o 
   3   7   4    21907.66    21091.23    753.64 o 
   4   7   4     3058.66     2899.00    147.86 o 
   5   7   4      426.36      464.53     37.52 o 
   6   7   4     1867.97     1848.18     79.55 o 
   7   7   4    25731.47    25819.17    884.41 o 
   8   7   4      132.55      151.50     32.33 o 
   9   7   4     6948.38     7022.93    368.51 o 
  10   7   4     1492.74     1427.09     84.50 o 
  11   7   4     1556.45     1531.38    130.10 o 
  12   7   4      617.99      619.38     60.41 o 
  13   7   4     1775.99     1829.26    195.52 o 
  14   7   4      115.11      142.99     46.51 o 
   0   8   4    20694.57    20079.71    952.01 o 
   1   8   4     8976.71     8460.15    304.76 o 
   2   8   4     9848.70     9809.83    373.36 o 
   3   8   4     7411.40     7373.40    266.65 o 
   4   8   4      183.06      177.20     30.30 o 
   5   8   4     3128.37     3232.71    163.54 o 
   6   8   4     4764.58     4651.61    175.19 o 
   7   8   4      879.93      974.42     56.88 o 
   8   8   4     8200.29     7869.42    336.10 o 
   9   8   4     2841.64     2729.62    149.97 o 
  10   8   4     2125.23     2078.67    165.93 o 
  11   8   4     2342.75     2280.01    128.79 o 
  12   8   4      343.47      363.01     54.04 o 
  13   8   4     1771.81     1836.98    154.83 o 
   1   9   4     5042.25     5018.36    183.12 o 
   2   9   4     6563.13     6746.38    273.56 o 
   3   9   4     6142.10     6001.94    267.43 o 
   4   9   4    18045.35    18163.61    789.49 o 
   5   9   4      861.57      891.44     57.07 o 
   6   9   4     4178.09     4469.56    200.38 o 
   7   9   4     5053.41     5228.43    213.15 o 
   8   9   4      635.22      674.11     54.01 o 
   9   9   4      858.73      911.58     58.18 o 
  10   9   4     1565.29     1529.09     94.11 o 
  11   9   4     1597.46     1432.16    104.98 o 
  12   9   4     3234.75     3016.69    186.01 o 
  13   9   4     1118.08     1219.11    240.90 o 
   0  10   4     4121.05     4247.21    277.61 o 
   1  10   4     5155.39     4974.03    219.09 o 
   2  10   4     1038.71     1066.39     70.32 o 
   3  10   4     8675.85     8522.54    356.37 o 
   4  10   4      783.95      802.12     62.49 o 
   5  10   4    18388.70    17633.88   1255.67 o 
   6  10   4     1236.19     1357.06    111.50 o 
   7  10   4     1410.21     1228.63     87.20 o 
   8  10   4     2165.89     2290.11    166.98 o 
   9  10   4     3328.95     3111.29    206.74 o 
  10  10   4      339.73      349.03     50.96 o 
  11  10   4     1629.84     1479.24    100.73 o 
  12  10   4       11.32       -3.90     42.21 o 
   1  11   4    16616.42    15498.09    689.50 o 
   2  11   4     2316.92     2231.88    126.76 o 
   3  11   4     5108.00     4743.52    243.08 o 
   4  11   4     1321.82     1165.60     79.41 o 
   5  11   4      609.37      577.55     63.06 o 
   6  11   4     1273.73     1239.59     81.39 o 
   7  11   4     5561.65     5150.62    287.63 o 
   8  11   4      404.08      398.03     54.60 o 
   9  11   4     6278.77     6348.18    301.16 o 
  10  11   4      111.97      110.04     46.50 o 
  11  11   4     1298.41     1715.51    292.00 o 
   0  12   4    12671.58    11850.37    639.11 o 
   1  12   4     2037.50     1919.61    120.54 o 
   2  12   4     2273.59     2089.86    124.47 o 
   3  12   4     1799.54     1639.18    103.04 o 
   4  12   4      959.85      915.22     71.15 o 
   5  12   4     6277.55     6067.69    342.59 o 
   6  12   4     1370.20     1411.98    100.56 o 
   7  12   4      146.36      189.88     46.65 o 
   8  12   4     1699.64     1824.02    128.52 o 
   9  12   4     1084.40     1318.51     95.75 o 
   1  13   4      340.41      367.89     54.04 o 
   2  13   4     2194.95     2103.89    130.15 o 
   3  13   4     1284.37     1412.84    112.84 o 
   4  13   4     6508.26     6529.57    310.94 o 
   5  13   4       53.57       72.28     48.86 o 
   6  13   4     2785.97     2841.12    161.65 o 
   7  13   4      905.92      975.19     83.61 o 
   0  14   4     3196.44     3628.80    248.47 o 
   1  14   4      425.53      496.67     58.53 o 
   2  14   4      473.87      516.59     57.31 o 
   3  14   4     1578.49     1695.25    135.97 o 
   4  14   4      892.02     1110.21    105.69 o 
   5  14   4     1211.55     1312.77     98.98 o 
   2   0   5    40650.20    40565.92   1926.77 o 
   4   0   5    65221.04    67395.66   3017.32 o 
   6   0   5    24860.86    25085.96   1079.53 o 
   8   0   5    16490.94    16237.50    824.85 o 
  10   0   5     5287.83     5615.29    313.19 o 
  12   0   5    12573.37    12887.37    700.42 o 
  14   0   5     4474.17     4306.13    291.84 o 
  16   0   5      398.87      453.54    122.81 o 
   0   1   5    90568.91    93726.36   4701.00 o 
   1   1   5     3690.14     4150.78    134.54 o 
   2   1   5    28619.77    30206.13    903.64 o 
   3   1   5    22093.99    23250.82    715.75 o 
   4   1   5    23998.02    23635.73    826.11 o 
   5   1   5    14347.40    14315.63    476.31 o 
   6   1   5    16716.73    16851.76    612.37 o 
   7   1   5     3996.04     4098.16    150.26 o 
   8   1   5    13325.10    13972.07    479.74 o 
   9   1   5     1937.67     1928.45     81.79 o 
  10   1   5    13719.98    14642.24    464.37 o 
  11   1   5     3151.49     3360.74    132.32 o 
  12   1   5      971.97      986.31     62.67 o 
  13   1   5     2311.01     2348.66    108.46 o 
  14   1   5     4040.11     4144.37    179.45 o 
  15   1   5      628.62      587.90     64.84 o 
  16   1   5     1246.36     1397.76    104.63 o 
   1   2   5    56444.62    56559.29   1909.02 o 
   2   2   5    50754.99    50142.50   1496.84 o 
   3   2   5    10574.52    10472.43    322.74 o 
   4   2   5    21496.25    21250.96    726.56 o 
   5   2   5     3200.72     3260.02    134.98 o 
   6   2   5    10495.27    10436.31    320.97 o 
   7   2   5    19080.59    19259.94    664.38 o 
   8   2   5    16877.28    16695.98    586.70 o 
   9   2   5    15974.65    16147.98    510.31 o 
  10   2   5      228.74      193.47     32.01 o 
  11   2   5     4308.41     4331.21    175.80 o 
  12   2   5     2767.08     2851.69    129.83 o 
  13   2   5     1050.98      997.85     65.08 o 
  14   2   5      565.73      596.09     51.82 o 
  15   2   5     1547.70     1543.95     91.12 o 
   0   3   5   106940.28   107533.88   4877.62 o 
   1   3   5    10892.66    10640.45    350.35 o 
   2   3   5    13985.81    14022.98    440.50 o 
   3   3   5    24902.30    25378.51    852.95 o 
   4   3   5    22616.23    21858.43    730.71 o 
   5   3   5    39526.62    38877.40   1223.14 o 
   6   3   5    18318.96    18386.84    591.34 o 
   7   3   5     3552.14     3591.62    138.37 o 
   8   3   5     8406.39     8417.85    283.53 o 
   9   3   5     7475.67     7610.46    301.57 o 
  10   3   5    13375.59    13427.91    497.95 o 
  11   3   5     3759.53     3758.52    167.30 o 
  12   3   5      126.89      169.44     37.25 o 
  13   3   5     3858.48     3834.97    153.80 o 
  14   3   5     1290.66     1419.93     83.44 o 
  15   3   5     1222.37     1324.98     80.53 o 
   1   4   5    30984.98    31499.32   1055.51 o 
   2   4   5    41196.89    39057.16   1239.82 o 
   3   4   5    27042.63    27501.19    852.39 o 
   4   4   5    40689.96    38273.34   1271.99 o 
   5   4   5     1020.71     1202.15     53.11 o 
   6   4   5    21444.11    20644.23    736.66 o 
   7   4   5     5402.79     5324.56    197.28 o 
   8   4   5     6298.61     6112.17    255.71 o 
   9   4   5     5346.49     5503.37    234.75 o 
  10   4   5     2772.04     3005.85    121.00 o 
  11   4   5     2266.38     2280.24    109.35 o 
  12   4   5     9056.53     8472.96    373.67 o 
  13   4   5     1655.27     1766.81     93.21 o 
  14   4   5     3451.15     3583.72    151.02 o 
  15   4   5      138.00      154.80     44.39 o 
   0   5   5    33776.38    32012.73   1578.40 o 
   1   5   5    25196.90    25699.64    858.80 o 
   2   5   5    11703.54    11921.83    409.50 o 
   3   5   5    15029.80    15544.16    480.01 o 
   4   5   5     7513.18     6963.25    240.82 o 
   5   5   5    45762.87    45933.81   1548.32 o 
   6   5   5    14397.35    14481.09    536.28 o 
   7   5   5     2761.83     2857.23    117.99 o 
   8   5   5    12754.74    12719.57    509.73 o 
   9   5   5     3522.68     3554.22    154.98 o 
  10   5   5     5294.12     5321.97    212.80 o 
  11   5   5     3524.40     3469.44    153.82 o 
  12   5   5      184.68      147.08     37.15 o 
  13   5   5     1365.20     1439.41     94.97 o 
  14   5   5      913.59      926.74     72.01 o 
  15   5   5     1599.20     1766.67    108.51 o 
   1   6   5    31313.01    31345.63   1035.55 o 
   2   6   5     8991.52     8828.48    308.58 o 
   3   6   5    17950.38    17117.92    559.50 o 
   4   6   5     1318.82     1361.22     64.37 o 
   5   6   5      951.04     1028.25     48.58 o 
   6   6   5      666.87      691.69     43.05 o 
   7   6   5    18982.92    19098.80    673.78 o 
   8   6   5      960.49      945.73     56.29 o 
   9   6   5     9841.05     9666.96    364.73 o 
  10   6   5      376.55      436.45     40.71 o 
  11   6   5     3786.58     3734.04    239.71 o 
  12   6   5     1510.07     1550.92    150.44 o 
  13   6   5     1913.55     1987.70    147.67 o 
  14   6   5      100.27       68.28     45.12 o 
   0   7   5     5876.87     5730.54    503.70 o 
   1   7   5    11891.20    11696.69    412.71 o 
   2   7   5     1725.35     1632.34     68.07 o 
   3   7   5    16175.14    15939.71    564.42 o 
   4   7   5      141.34      166.69     27.17 o 
   5   7   5    15689.82    15702.30    585.90 o 
   6   7   5      998.27      989.12     57.19 o 
   7   7   5     3512.98     3771.12    141.07 o 
   8   7   5     3736.34     3648.00    130.75 o 
   9   7   5     4095.36     4092.70    214.35 o 
  10   7   5      874.97      959.18     67.30 o 
  11   7   5     5045.21     4654.50    273.36 o 
  12   7   5      195.79      225.51     50.70 o 
  13   7   5     2314.00     2047.87    144.07 o 
  14   7   5      299.37      307.98     58.87 o 
   1   8   5     3449.74     3445.23    163.47 o 
   2   8   5     6345.90     6107.71    226.94 o 
   3   8   5     9959.68     9904.73    343.55 o 
   4   8   5     8847.29     9060.74    325.02 o 
   5   8   5      486.00      539.57     40.97 o 
   6   8   5     3709.98     4157.06    143.15 o 
   7   8   5     9125.64     9300.27    356.32 o 
   8   8   5      646.64      592.74     53.94 o 
   9   8   5     1306.01     1121.24     84.60 o 
  10   8   5     1225.84     1093.17     77.31 o 
  11   8   5     1437.69     1361.72    103.11 o 
  12   8   5     1716.40     1437.64    109.93 o 
  13   8   5     1306.15     1340.10    107.17 o 
   0   9   5     8594.43     8962.84    520.21 o 
   1   9   5     4978.78     4870.02    207.46 o 
   2   9   5     6128.24     6139.55    240.83 o 
   3   9   5     3833.94     3761.31    161.90 o 
   4   9   5      552.56      569.92     48.54 o 
   5   9   5     5992.77     5997.24    272.89 o 
   6   9   5     3982.68     3978.43    192.11 o 
   7   9   5      135.73      134.07     38.03 o 
   8   9   5     4616.50     4146.17    239.68 o 
   9   9   5     2706.14     2452.35    141.33 o 
  10   9   5     1909.39     1737.80    103.88 o 
  11   9   5     1556.19     1423.98    105.67 o 
  12   9   5      128.31      161.62     49.54 o 
   1  10   5     8714.18     8333.98    332.79 o 
   2  10   5     2485.19     2379.17    115.89 o 
   3  10   5     6230.55     5993.65    302.76 o 
   4  10   5     1083.42      978.12     75.73 o 
   5  10   5      233.59      265.67     41.86 o 
   6  10   5     1410.07     1519.91     94.13 o 
   7  10   5     6797.67     6370.95    462.20 o 
   8  10   5      521.51      493.96     56.44 o 
   9  10   5     2890.28     2598.91    160.91 o 
  10  10   5      443.51      449.85     53.49 o 
  11  10   5     1745.80     1674.51    120.46 o 
   0  11   5     1822.83     1680.95    134.00 o 
   1  11   5     6239.77     5596.03    265.07 o 
   2  11   5      103.51      146.26     36.61 o 
   3  11   5     4870.57     4713.74    209.28 o 
   4  11   5     1342.15     1183.57    108.15 o 
   5  11   5     9637.36     9052.26    544.41 o 
   6  11   5     1253.80     1251.35    118.53 o 
   7  11   5     1087.86     1068.12     76.24 o 
   8  11   5      324.60      317.73     48.70 o 
   9  11   5      810.74      858.48     80.37 o 
  10  11   5      764.48      819.46     81.06 o 
   1  12   5     2693.00     2547.57    140.79 o 
   2  12   5     2472.67     2312.24    126.89 o 
   3  12   5     3026.79     2739.65    155.87 o 
   4  12   5     3560.19     3248.10    175.33 o 
   5  12   5      221.33      199.51     46.19 o 
   6  12   5     1895.34     1699.07    118.63 o 
   7  12   5     2097.72     2307.23    185.22 o 
   8  12   5      849.26      802.65     80.28 o 
   9  12   5      711.07      746.81     80.45 o 
   0  13   5     6040.24     5350.08    469.76 o 
   1  13   5      599.28      660.80     70.83 o 
   2  13   5     1733.94     1782.49    108.54 o 
   3  13   5      371.88      347.64     53.83 o 
   4  13   5      711.28      737.23     64.90 o 
   5  13   5      714.64      738.15     65.44 o 
   6  13   5     2000.13     2092.31    131.65 o 
   7  13   5       38.35       38.24     43.39 o 
   1  14   5      515.86      520.51     77.60 o 
   2  14   5     2402.18     2361.75    158.72 o 
   3  14   5      498.09      537.21     58.85 o 
   4  14   5      983.70     1041.23     95.51 o 
   0   0   6   100426.32   107887.74   6220.05 o 
   2   0   6    40192.12    41819.18   2142.28 o 
   4   0   6    29484.88    30195.86   1312.57 o 
   6   0   6    31922.04    33713.11   1597.01 o 
   8   0   6    32399.18    34437.29   1667.34 o 
  10   0   6    15107.23    16737.91    739.70 o 
  12   0   6     1018.74     1135.01     87.22 o 
  14   0   6     2195.50     2032.24    196.11 o 
   1   1   6    36361.22    38546.20   1196.49 o 
   2   1   6    49484.68    47379.06   1579.35 o 
   3   1   6     5050.75     5261.00    165.92 o 
   4   1   6    37248.61    37882.77   1245.64 o 
   5   1   6     2476.98     2670.08    112.85 o 
   6   1   6    19955.89    21235.92    696.32 o 
   7   1   6    12381.55    13214.73    422.48 o 
   8   1   6    14490.26    14913.83    499.54 o 
   9   1   6    13173.04    13820.05    454.24 o 
  10   1   6     1898.36     2001.54     86.94 o 
  11   1   6      894.62     1058.37     65.29 o 
  12   1   6    11011.30    10983.26    418.42 o 
  13   1   6      416.90      464.02     46.93 o 
  14   1   6     1864.33     1780.54    114.45 o 
  15   1   6      451.45      492.15     63.10 o 
   0   2   6    50007.34    50159.98   2509.30 o 
   1   2   6    12289.26    12589.51    447.39 o 
   2   2   6     4272.86     4392.48    160.90 o 
   3   2   6    40655.84    41087.45   1269.48 o 
   4   2   6    14120.82    13222.59    431.46 o 
   5   2   6    42340.48    42256.81   1398.94 o 
   6   2   6     8979.20     8621.57    328.42 o 
   7   2   6     6201.35     6412.07    215.39 o 
   8   2   6     1900.16     1969.08     78.65 o 
   9   2   6     4340.43     4536.67    196.51 o 
  10   2   6    11775.17    12735.47    491.00 o 
  11   2   6     5720.75     5893.82    237.02 o 
  12   2   6      159.70      183.01     37.13 o 
  13   2   6     7401.21     7138.74    282.06 o 
  14   2   6     1505.38     1683.18    117.71 o 
  15   2   6      772.63      813.98     68.09 o 
   1   3   6    31996.85    31869.62   1107.26 o 
   2   3   6    23703.20    22609.19    723.96 o 
   3   3   6    18398.59    18293.32    571.55 o 
   4   3   6    44865.73    45315.51   1445.60 o 
   5   3   6     5847.91     6304.53    223.73 o 
   6   3   6    20762.74    21524.44    680.89 o 
   7   3   6    18692.33    18859.02    712.32 o 
   8   3   6     9484.44     9254.59    371.69 o 
   9   3   6     8431.82     8904.73    349.61 o 
  10   3   6      417.46      512.72     47.25 o 
  11   3   6     1053.82     1033.18     65.88 o 
  12   3   6     4296.49     4582.16    195.73 o 
  13   3   6     1517.03     1471.93     82.31 o 
  14   3   6     2645.94     2605.39    124.59 o 
  15   3   6      880.46      946.11     70.70 o 
   0   4   6    81547.96    77659.57   3594.18 o 
   1   4   6    12265.01    12137.04    422.10 o 
   2   4   6    16288.10    16534.49    531.20 o 
   3   4   6     1803.23     1844.58     68.52 o 
   4   4   6    17079.42    17047.37    580.84 o 
   5   4   6    19874.25    18996.34    707.19 o 
   6   4   6    11508.61    11360.32    446.88 o 
   7   4   6      483.95      511.98     43.97 o 
   8   4   6    15851.51    15763.14    601.45 o 
   9   4   6     6783.07     6756.39    247.45 o 
  10   4   6    15493.57    14730.58    577.36 o 
  11   4   6     1974.63     1934.82    100.75 o 
  12   4   6      149.02      139.78     37.36 o 
  13   4   6      118.71      190.20     39.62 o 
  14   4   6     1383.23     1449.55     86.70 o 
  15   4   6      903.22     1016.55     73.64 o 
   1   5   6    26863.80    26909.29    843.75 o 
   2   5   6    25004.07    25096.52    827.32 o 
   3   5   6    15460.81    15052.39    504.93 o 
   4   5   6    23757.95    23700.61    798.91 o 
   5   5   6       63.67      230.65     26.00 o 
   6   5   6    14659.92    14671.52    533.60 o 
   7   5   6     7141.68     7126.78    282.11 o 
   8   5   6     1817.14     1842.01     92.51 o 
   9   5   6     9634.16     9578.46    367.89 o 
  10   5   6     2478.01     2398.50    111.34 o 
  11   5   6     2719.42     2558.52    116.39 o 
  12   5   6     3701.48     3738.27    209.76 o 
  13   5   6     2031.52     2058.75    109.85 o 
  14   5   6     1447.64     1450.74     92.72 o 
   0   6   6     4297.82     4348.19    234.77 o 
   1   6   6    12002.47    11810.49    412.19 o 
   2   6   6     3355.48     3539.32    144.84 o 
   3   6   6    13082.84    12710.38    444.20 o 
   4   6   6     1769.46     1735.28     74.83 o 
   5   6   6    35527.32    34815.45   1305.09 o 
   6   6   6     4107.62     4244.73    157.73 o 
   7   6   6     3913.58     4093.96    174.03 o 
   8   6   6     2236.05     2132.77    130.85 o 
   9   6   6     4758.73     4482.38    204.12 o 
  10   6   6      956.50      950.89     66.50 o 
  11   6   6     3103.96     3038.50    155.48 o 
  12   6   6       17.72       -1.35     33.29 o 
  13   6   6     2697.59     2705.51    146.52 o 
  14   6   6      529.56      584.47     72.74 o 
   1   7   6    17765.56    17506.04    737.23 o 
   2   7   6     1545.86     1672.18     66.68 o 
   3   7   6    12613.58    12292.44    449.75 o 
   4   7   6     5175.20     5269.32    185.30 o 
   5   7   6     2012.67     2105.39     98.77 o 
   6   7   6     1612.55     1933.37     87.46 o 
   7   7   6    10516.23    10569.68    414.28 o 
   8   7   6      575.86      617.34     49.20 o 
   9   7   6     6139.15     5639.40    254.69 o 
  10   7   6       17.45       65.86     34.74 o 
  11   7   6     2298.51     2153.00    133.97 o 
  12   7   6     1176.00     1085.56     92.09 o 
  13   7   6     1357.03     1380.53    114.25 o 
   0   8   6     9370.02     9019.14    451.94 o 
   1   8   6     8137.43     7935.99    318.15 o 
   2   8   6     6322.12     6270.19    294.36 o 
   3   8   6     3765.28     3543.70    156.83 o 
   4   8   6      110.03      159.83     29.14 o 
   5   8   6     6732.02     6790.90    246.48 o 
   6   8   6     2046.36     2168.28     91.95 o 
   7   8   6     1090.03     1142.71     62.76 o 
   8   8   6     3546.62     3356.42    173.59 o 
   9   8   6     2585.05     2245.81    137.17 o 
  10   8   6     3154.60     2764.01    153.58 o 
  11   8   6     1764.55     1586.34    111.55 o 
  12   8   6       58.18        9.42     40.12 o 
  13   8   6      325.81      295.89     59.76 o 
   1   9   6     3164.10     3291.61    130.05 o 
   2   9   6     6264.75     6125.09    401.12 o 
   3   9   6     8112.75     7970.90    304.38 o 
   4   9   6     2615.76     2593.76    109.71 o 
   5   9   6       72.48       92.88     30.44 o 
   6   9   6     3799.49     3655.34    178.63 o 
   7   9   6     6238.18     6375.16    371.12 o 
   8   9   6      116.65      110.51     42.29 o 
   9   9   6     1249.47     1147.13     83.52 o 
  10   9   6      893.13      821.05     68.79 o 
  11   9   6      828.92      794.14     80.25 o 
  12   9   6     1017.99      934.88     92.46 o 
   0  10   6     1969.10     1833.50    126.20 o 
   1  10   6     6606.13     6028.70    264.21 o 
   2  10   6     1573.93     1632.66     91.80 o 
   3  10   6     3473.34     3212.40    169.77 o 
   4  10   6      817.31      774.24     68.78 o 
   5  10   6     5412.80     5081.27    247.60 o 
   6  10   6     1565.28     1605.33    108.31 o 
   7  10   6      940.35      965.94     84.69 o 
   8  10   6      276.54      238.41     56.53 o 
   9  10   6     1294.10     1199.42     99.63 o 
  10  10   6      276.75      289.57     54.12 o 
  11  10   6     1681.11     1599.87    117.37 o 
   1  11   6     2612.20     2425.11    148.04 o 
   2  11   6     1648.29     1578.60    103.57 o 
   3  11   6     5715.47     4857.26    234.00 o 
   4  11   6      938.83      929.89     76.59 o 
   5  11   6      537.24      518.04     63.08 o 
   6  11   6      439.62      416.21     54.54 o 
   7  11   6     4554.28     4414.05    224.85 o 
   8  11   6      303.42      259.82     50.79 o 
   9  11   6      662.49      587.08     74.18 o 
  10  11   6        0.91      -41.08     41.08 o 
   0  12   6     2579.11     2307.80    204.20 o 
   1  12   6     2281.53     2103.48    120.88 o 
   2  12   6     1310.29     1222.37     85.80 o 
   3  12   6     1182.77     1017.35     86.16 o 
   4  12   6      621.92      596.42     64.76 o 
   5  12   6     1714.12     1752.86    126.36 o 
   6  12   6     1320.21     1434.47     97.96 o 
   7  12   6      325.19      300.72     49.38 o 
   8  12   6      698.52      701.34     66.91 o 
   1  13   6      398.48      419.64     60.33 o 
   2  13   6     3034.24     2959.73    181.67 o 
   3  13   6     1101.62     1067.95     90.77 o 
   4  13   6     1246.67     1254.79     99.14 o 
   5  13   6        6.85       33.76     42.08 o 
   6  13   6     1210.87     1314.31     91.01 o 
   0  14   6     1104.01     1098.96    156.83 o 
   1  14   6      373.55      376.36     69.62 o 
   2  14   6      578.17      616.52     73.99 o 
   3  14   6      415.40      345.42     62.63 o 
   2   0   7    81401.76    78835.34   3909.15 o 
   4   0   7    42282.05    44223.23   1826.15 o 
   6   0   7     9988.83    10633.18    501.47 o 
   8   0   7    13478.31    14371.80    651.29 o 
  10   0   7     1915.34     2173.00    116.06 o 
  12   0   7    20783.36    20712.89   1632.65 o 
  14   0   7     2332.71     2280.23    211.13 o 
   0   1   7    37701.98    39716.64   1762.48 o 
   1   1   7     9099.48     9582.59    305.05 o 
   2   1   7    20853.08    19980.15    677.48 o 
   3   1   7    24226.05    26313.51    801.66 o 
   4   1   7    19525.10    19211.24    600.79 o 
   5   1   7    24855.54    26760.91    847.02 o 
   6   1   7    31355.22    32494.10   1090.70 o 
   7   1   7     3566.64     3906.69    144.58 o 
   8   1   7    22709.14    24383.12    850.81 o 
   9   1   7      605.86      740.78     49.29 o 
  10   1   7     6919.83     7450.25    329.72 o 
  11   1   7     3208.67     3455.63    180.38 o 
  12   1   7      470.10      453.31     46.90 o 
  13   1   7     2593.71     2567.50    153.67 o 
  14   1   7     1160.07     1107.23     89.14 o 
  15   1   7      485.10      542.18     66.38 o 
   1   2   7    64962.38    68294.31   2574.23 o 
   2   2   7    31973.89    30798.90   1024.28 o 
   3   2   7    17916.30    17633.61    538.95 o 
   4   2   7     4749.26     4850.39    160.97 o 
   5   2   7     2569.53     2621.88     95.51 o 
   6   2   7     9854.13    10490.16    376.77 o 
   7   2   7    26964.56    28804.77    976.63 o 
   8   2   7     9254.10     9542.44    382.28 o 
   9   2   7    17135.58    17925.38    698.41 o 
  10   2   7      871.57      991.72     63.81 o 
  11   2   7     3101.85     3381.06    150.06 o 
  12   2   7     4128.47     4656.89    253.89 o 
  13   2   7      510.81      574.39     66.69 o 
  14   2   7      600.50      597.85     61.02 o 
  15   2   7     1114.89     1152.84     93.10 o 
   0   3   7    57280.59    53959.32   2763.36 o 
   1   3   7    13200.96    12643.34    420.71 o 
   2   3   7     8356.75     9149.32    286.11 o 
   3   3   7    33491.05    34208.08   1112.84 o 
   4   3   7    10489.89    10559.92    322.60 o 
   5   3   7    26350.60    26768.51    936.52 o 
   6   3   7     4052.02     4078.21    164.27 o 
   7   3   7     3196.49     3231.00    139.47 o 
   8   3   7     9048.99     9286.08    375.30 o 
   9   3   7     3714.13     3619.07    175.90 o 
  10   3   7    13649.56    13803.37    544.06 o 
  11   3   7     7413.76     7581.17    352.14 o 
  12   3   7       37.23       73.36     35.31 o 
  13   3   7     3037.48     2957.85    151.52 o 
  14   3   7     1543.08     1770.05    101.32 o 
  15   3   7      397.06      476.60     64.45 o 
   1   4   7     1579.79     1477.57     55.91 o 
   2   4   7    20543.02    20449.28    670.95 o 
   3   4   7    10543.79    10411.31    329.58 o 
   4   4   7    44273.96    42832.71   1451.00 o 
   5   4   7      965.34     1089.90     57.83 o 
   6   4   7    22675.99    22269.70    944.71 o 
   7   4   7    13243.41    12802.16    544.82 o 
   8   4   7     3261.69     3262.91    152.70 o 
   9   4   7      576.53      481.34     53.25 o 
  10   4   7     2734.94     2827.66    123.57 o 
  11   4   7     1076.31     1038.62     72.32 o 
  12   4   7     4206.44     4247.34    194.22 o 
  13   4   7      913.61      925.79     67.72 o 
  14   4   7     3582.70     3711.89    189.78 o 
   0   5   7    45341.62    42306.64   2256.95 o 
   1   5   7     5369.59     5173.50    185.81 o 
   2   5   7    10680.88    10705.61    372.28 o 
   3   5   7     5347.93     5154.42    201.63 o 
   4   5   7     7274.83     6893.35    264.24 o 
   5   5   7    26571.39    25941.95   1008.74 o 
   6   5   7     5655.45     5840.10    252.97 o 
   7   5   7      471.31      493.82     47.13 o 
   8   5   7     9932.68     9188.61    384.95 o 
   9   5   7     2995.30     2857.63    130.81 o 
  10   5   7     7780.90     7010.49    295.62 o 
  11   5   7     1341.62     1215.17     82.75 o 
  12   5   7       16.76       13.55     34.51 o 
  13   5   7     1929.93     1968.37    151.63 o 
  14   5   7     1428.15     1587.41     96.21 o 
   1   6   7    36493.41    36049.17   1267.87 o 
   2   6   7     5499.82     5859.09    204.29 o 
   3   6   7     8960.85     9145.43    342.96 o 
   4   6   7     4355.42     4307.92    157.62 o 
   5   6   7     1376.62     1557.74     75.17 o 
   6   6   7     3267.12     3468.66    135.46 o 
   7   6   7     4688.38     4639.26    214.76 o 
   8   6   7     2910.22     2834.21    164.44 o 
   9   6   7    12643.55    11380.74    457.66 o 
  10   6   7      533.67      583.70     53.11 o 
  11   6   7     4065.18     4006.13    185.08 o 
  12   6   7      370.93      316.41     46.66 o 
  13   6   7     1356.20     1545.25     92.94 o 
   0   7   7     4818.36     5020.27    287.39 o 
   1   7   7     9027.29     8994.05    386.96 o 
   2   7   7      965.11     1016.61     57.57 o 
   3   7   7     5746.31     5898.64    206.11 o 
   4   7   7      883.79     1035.95     56.56 o 
   5   7   7    30716.58    31434.00   1123.48 o 
   6   7   7      188.38      293.83     36.82 o 
   7   7   7     1251.45     1216.50     77.71 o 
   8   7   7     2361.87     2128.97    116.02 o 
   9   7   7     4211.69     3826.46    187.49 o 
  10   7   7      663.68      684.70     56.20 o 
  11   7   7     2094.01     1992.22    106.03 o 
  12   7   7      233.55      181.00     45.73 o 
  13   7   7      538.99      587.41     70.34 o 
   1   8   7     9794.20     9700.36    410.24 o 
   2   8   7     2861.83     2959.73    149.15 o 
   3   8   7     9038.82     8937.19    374.58 o 
   4   8   7     8322.48     8275.11    309.54 o 
   5   8   7      364.45      414.85     41.58 o 
   6   8   7     2825.95     3072.73    117.37 o 
   7   8   7     3062.54     3087.45    148.13 o 
   8   8   7      260.29      201.48     39.47 o 
   9   8   7     2236.03     2225.64    120.12 o 
  10   8   7      292.39      239.85     50.77 o 
  11   8   7     1067.98     1154.80     91.42 o 
  12   8   7     1723.44     1588.76    117.83 o 
   0   9   7     8805.76     7660.05    409.96 o 
   1   9   7     6272.23     6127.62    250.41 o 
   2   9   7     2232.59     2213.23    118.08 o 
   3   9   7     1203.42     1205.76     76.67 o 
   4   9   7      855.43      829.74     59.99 o 
   5   9   7     4650.80     4898.94    265.80 o 
   6   9   7     2850.36     2873.61    152.03 o 
   7   9   7     1035.47     1003.62     68.18 o 
   8   9   7     3049.33     2703.65    147.26 o 
   9   9   7     1872.20     1710.31    126.72 o 
  10   9   7     1173.96     1005.04     84.93 o 
  11   9   7      863.62      891.05     83.16 o 
   1  10   7     2289.57     2046.77    107.19 o 
   2  10   7     1724.39     1604.67     85.37 o 
   3  10   7     7007.86     6829.12    402.74 o 
   4  10   7     2596.81     2580.77    213.63 o 
   5  10   7       95.83       91.71     38.22 o 
   6  10   7      466.26      434.36     48.46 o 
   7  10   7     6220.12     6131.88    346.76 o 
   8  10   7      502.48      409.76     66.07 o 
   9  10   7      833.00      761.57     87.63 o 
  10  10   7      329.23      268.00     55.63 o 
   0  11   7     1960.32     1676.99    152.30 o 
   1  11   7     3744.10     3377.76    162.27 o 
   2  11   7      288.13      180.28     38.95 o 
   3  11   7     3378.57     2948.93    155.00 o 
   4  11   7      832.23      800.95     68.20 o 
   5  11   7     1870.65     1740.91    126.85 o 
   6  11   7      778.17      749.81     69.66 o 
   7  11   7     1041.03      925.75     83.48 o 
   8  11   7        6.45      -10.75     43.08 o 
   9  11   7     1514.02     1485.11    101.99 o 
   1  12   7      537.21      540.31     57.99 o 
   2  12   7     2381.59     2144.66    124.11 o 
   3  12   7     2257.26     2041.48    139.06 o 
   4  12   7      402.28      431.40     83.08 o 
   5  12   7      158.54      138.33     49.97 o 
   6  12   7      342.85      385.35     59.29 o 
   7  12   7     2055.39     2168.47    133.09 o 
   8  12   7      768.71      864.60    115.01 o 
   0  13   7      482.77      417.53     84.49 o 
   1  13   7      479.83      463.44     62.74 o 
   2  13   7     1189.30     1142.99     97.38 o 
   3  13   7       81.73      110.45     47.08 o 
   4  13   7      669.17      721.32     77.96 o 
   5  13   7      638.94      714.07     77.13 o 
   1  14   7      738.82      850.27     93.78 o 
   0   0   8    20863.72    22136.05   1421.99 o 
   2   0   8    41918.05    42042.39   1886.45 o 
   4   0   8    27604.76    28109.59   1253.68 o 
   6   0   8    47062.08    51291.80   2109.86 o 
   8   0   8    26001.48    28951.58   1359.88 o 
  10   0   8     4607.04     5157.17    467.30 o 
  12   0   8      674.36      734.11    116.25 o 
  14   0   8      430.96      413.41     89.63 o 
   1   1   8    16293.74    16592.83    570.79 o 
   2   1   8    81629.02    81261.10   2706.89 o 
   3   1   8     4454.21     4699.56    143.67 o 
   4   1   8     6711.87     7050.79    219.81 o 
   5   1   8     1732.25     1819.64     66.58 o 
   6   1   8     1906.86     1997.89     73.93 o 
   7   1   8     7898.57     8868.42    295.81 o 
   8   1   8    12135.08    13227.74    468.89 o 
   9   1   8     4845.23     5139.86    289.19 o 
  10   1   8      770.24      842.82     57.39 o 
  11   1   8      893.12      960.92     73.64 o 
  12   1   8    12236.91    13400.70    808.37 o 
  13   1   8       51.58       78.22     48.77 o 
  14   1   8      545.60      583.76     77.35 o 
   0   2   8    13462.48    13699.75    844.79 o 
   1   2   8    14807.01    15354.30    510.68 o 
   2   2   8     5002.97     5331.47    170.53 o 
   3   2   8    25327.76    26459.23    799.53 o 
   4   2   8    11578.36    11137.37    382.63 o 
   5   2   8    22148.99    23005.21    772.67 o 
   6   2   8    11604.81    12327.08    414.92 o 
   7   2   8     5902.99     6266.41    265.14 o 
   8   2   8     4686.37     4847.13    236.71 o 
   9   2   8      446.06      461.62     45.63 o 
  10   2   8     4957.85     5297.26    374.72 o 
  11   2   8     7853.69     6778.91    412.93 o 
  12   2   8       11.82       47.71     37.95 o 
  13   2   8     3404.00     3471.27    192.29 o 
  14   2   8     1265.81     1322.23    108.71 o 
   1   3   8    12291.45    12673.54    417.24 o 
   2   3   8     8407.28     8498.61    270.15 o 
   3   3   8    18496.62    18362.44    561.82 o 
   4   3   8    22627.10    22901.95    775.73 o 
   5   3   8     3488.59     3731.46    138.36 o 
   6   3   8    16852.85    17573.42    657.21 o 
   7   3   8    15188.56    14934.63    598.69 o 
   8   3   8     4448.91     4554.33    210.73 o 
   9   3   8     3376.01     3166.95    143.86 o 
  10   3   8      943.36      957.40     65.30 o 
  11   3   8      793.39      734.88     59.97 o 
  12   3   8     1609.34     1938.43    104.96 o 
  13   3   8      232.27      319.03     49.63 o 
  14   3   8     1890.96     2006.79    132.50 o 
   0   4   8    64998.13    63973.42   3035.63 o 
   1   4   8    11342.67    10817.37    374.25 o 
   2   4   8    11022.53    11479.03    363.57 o 
   3   4   8     5343.28     5144.62    179.78 o 
   4   4   8     5787.98     6050.82    217.62 o 
   5   4   8     1644.81     1774.16    123.83 o 
   6   4   8     1375.93     1388.76     66.98 o 
   7   4   8      462.99      501.89     47.12 o 
   8   4   8    11178.39    10534.43    610.34 o 
   9   4   8     1415.01     1318.04     87.94 o 
  10   4   8    11822.34    10680.41    456.54 o 
  11   4   8     1663.89     1629.81     95.70 o 
  12   4   8       20.93       36.12     37.34 o 
  13   4   8      750.46      914.76     68.16 o 
  14   4   8     1932.03     2267.73    154.94 o 
   1   5   8    16329.51    16991.65    599.84 o 
   2   5   8     4191.10     4401.28    149.63 o 
   3   5   8     6360.49     6424.46    229.16 o 
   4   5   8    16918.53    16165.35    578.66 o 
   5   5   8      363.95      504.29     40.94 o 
   6   5   8     9164.11     9187.69    332.39 o 
   7   5   8     5027.24     4928.77    210.42 o 
   8   5   8     1071.96     1116.07     68.53 o 
   9   5   8     4979.72     4678.73    231.35 o 
  10   5   8     1706.42     1577.08     89.20 o 
  11   5   8     3874.21     3652.62    175.56 o 
  12   5   8     1068.36     1120.99     77.52 o 
  13   5   8     1340.33     1412.83     92.79 o 
   0   6   8    10242.77     9782.11    659.99 o 
   1   6   8     4809.51     4793.54    197.87 o 
   2   6   8      148.09      188.89     29.94 o 
   3   6   8     7719.57     7514.19    296.70 o 
   4   6   8     1537.34     1592.07     68.52 o 
   5   6   8    34316.92    34160.40   1281.86 o 
   6   6   8      560.18      614.09     46.03 o 
   7   6   8     1201.18     1232.05     79.93 o 
   8   6   8      224.26      158.18     37.11 o 
   9   6   8     4698.78     4564.14    198.91 o 
  10   6   8     1358.37     1356.66     77.42 o 
  11   6   8     1082.14     1054.98     73.31 o 
  12   6   8       67.48      102.44     39.41 o 
  13   6   8     1247.98     1229.70     85.96 o 
   1   7   8    22466.98    21757.47    913.65 o 
   2   7   8     3323.92     3205.74    158.71 o 
   3   7   8     5837.47     5896.19    231.02 o 
   4   7   8     4005.47     4025.01    178.70 o 
   5   7   8      880.82      963.04     57.60 o 
   6   7   8     1767.00     1833.64    108.99 o 
   7   7   8     3126.14     3112.78    143.75 o 
   8   7   8     1057.18      979.36     70.74 o 
   9   7   8     7625.95     7296.37    391.90 o 
  10   7   8       95.80      139.41     39.18 o 
  11   7   8     2684.12     2826.03    143.21 o 
  12   7   8      623.44      644.11     62.90 o 
   0   8   8     6357.60     6440.08    382.41 o 
   1   8   8     5075.01     4923.68    232.39 o 
   2   8   8     4770.46     4458.98    203.78 o 
   3   8   8       10.19       75.81     35.39 o 
   4   8   8      667.42      702.93     53.65 o 
   5   8   8    16834.16    16085.76    655.67 o 
   6   8   8     2316.71     2567.53    125.26 o 
   7   8   8       11.21       11.33     30.59 o 
   8   8   8     4084.10     4053.31    241.72 o 
   9   8   8     4318.16     4454.17    232.52 o 
  10   8   8     1561.80     1529.15     91.96 o 
  11   8   8      773.08      812.80     80.25 o 
  12   8   8       68.18       91.28     49.04 o 
   1   9   8     4321.49     3897.76    178.40 o 
   2   9   8     2606.86     2381.87    127.20 o 
   3   9   8     9384.47     8849.90    384.29 o 
   4   9   8     6341.30     5922.33    254.63 o 
   5   9   8      104.67      129.85     37.41 o 
   6   9   8     2632.59     2687.70    210.12 o 
   7   9   8     4513.24     5023.84    378.83 o 
   8   9   8      132.28      182.71     45.74 o 
   9   9   8      954.71     1030.07    113.49 o 
  10   9   8      172.15      184.84     52.72 o 
  11   9   8      376.41      515.14     68.17 o 
   0  10   8     2707.72     2517.71    158.99 o 
   1  10   8     5619.92     5113.34    300.17 o 
   2  10   8      604.44      591.13     55.01 o 
   3  10   8     3555.93     3316.72    178.01 o 
   4  10   8      409.48      367.49     47.26 o 
   5  10   8     1788.64     1592.58    103.06 o 
   6  10   8      177.41      209.96     45.99 o 
   7  10   8     1350.74     1372.79    116.47 o 
   8  10   8      735.15      805.58     76.92 o 
   9  10   8     1363.83     1406.92    106.75 o 
  10  10   8     1183.68     1250.15    109.72 o 
   1  11   8     1349.61     1234.84     78.60 o 
   2  11   8      943.14      844.77     64.92 o 
   3  11   8     3156.29     2904.03    153.29 o 
   4  11   8      194.67      274.89     48.10 o 
   5  11   8      352.13      339.59     52.64 o 
   6  11   8      127.14      195.24     52.33 o 
   7  11   8     3653.72     3688.36    231.78 o 
   8  11   8      863.93      721.56     90.18 o 
   0  12   8      547.96      436.04     78.54 o 
   1  12   8      825.07      825.43     72.83 o 
   2  12   8     1280.32     1154.33     85.92 o 
   3  12   8      936.71      901.25     70.08 o 
   4  12   8      953.97     1004.49     97.94 o 
   5  12   8      352.20      344.42     62.22 o 
   6  12   8     1173.86     1248.70    109.42 o 
   7  12   8      200.40      206.18     58.68 o 
   1  13   8      392.19      374.40     55.84 o 
   2  13   8     2343.25     2415.48    164.37 o 
   3  13   8      257.40      287.29     57.34 o 
   4  13   8      451.31      444.87     67.76 o 
   2   0   9    79045.16    77336.95   4030.91 o 
   4   0   9     7027.44     7436.08    409.98 o 
   6   0   9     1833.85     1957.86    119.70 o 
   8   0   9    17486.12    17551.77   1641.20 o 
  10   0   9     2128.31     1788.30    188.20 o 
  12   0   9    11038.63    10464.43    932.58 o 
  14   0   9      755.30      675.18    178.85 o 
   0   1   9     8737.80     8317.48    445.34 o 
   1   1   9     3530.78     3568.54    131.75 o 
   2   1   9    17554.69    18103.20    599.55 o 
   3   1   9     7943.91     8353.54    273.96 o 
   4   1   9    22204.88    22825.51    755.25 o 
   5   1   9     3269.16     3260.15    129.89 o 
   6   1   9    26986.55    28411.88    931.88 o 
   7   1   9     3062.69     3266.89    129.14 o 
   8   1   9    10201.46    10757.80    595.29 o 
   9   1   9      204.32      168.44     38.77 o 
  10   1   9     1832.51     1918.65    184.81 o 
  11   1   9     2764.36     2941.62    333.50 o 
  12   1   9      868.64      887.08     86.50 o 
  13   1   9      643.78      639.17     91.09 o 
  14   1   9      439.11      578.06     87.88 o 
   1   2   9    11403.02    11271.94    391.21 o 
   2   2   9    26700.77    26814.42    899.74 o 
   3   2   9    12369.25    12918.91    391.66 o 
   4   2   9     2749.30     2886.67    126.52 o 
   5   2   9     2154.17     2224.53     86.58 o 
   6   2   9     3598.40     3906.59    161.98 o 
   7   2   9    15292.07    15804.23    581.64 o 
   8   2   9     7466.87     7863.32    447.03 o 
   9   2   9     2897.06     2967.90    163.30 o 
  10   2   9       62.74       72.99     35.86 o 
  11   2   9     1408.17     1498.53    145.04 o 
  12   2   9     3635.57     3924.79    307.57 o 
  13   2   9       73.12       46.70     49.60 o 
  14   2   9       77.83      101.59     55.38 o 
   0   3   9    33458.92    33958.89   1736.72 o 
   1   3   9     9745.77     9936.93    334.62 o 
   2   3   9     1481.53     1660.96     70.21 o 
   3   3   9    12856.95    13265.62    404.80 o 
   4   3   9     6741.09     6998.74    233.33 o 
   5   3   9     1941.07     2119.29     95.55 o 
   6   3   9     1682.95     1748.58     75.62 o 
   7   3   9     5709.52     6109.84    240.04 o 
   8   3   9     1504.57     1583.34    125.40 o 
   9   3   9      563.35      661.97     57.03 o 
  10   3   9     6418.67     6145.95    286.53 o 
  11   3   9     4771.10     4898.19    305.25 o 
  12   3   9       64.31      109.40     41.17 o 
  13   3   9     1864.26     1988.37    139.43 o 
  14   3   9     1933.97     2247.52    140.65 o 
   1   4   9       69.86      323.73     34.06 o 
   2   4   9     2323.58     2482.61     83.47 o 
   3   4   9     9802.54    10188.93    353.60 o 
   4   4   9    24677.88    25196.33    878.78 o 
   5   4   9        4.57       89.82     29.18 o 
   6   4   9    13794.16    13760.76    524.97 o 
   7   4   9     8651.39     8766.82    325.19 o 
   8   4   9     1816.48     1802.29     91.27 o 
   9   4   9       19.58       90.86     34.76 o 
  10   4   9     2167.76     2128.91    134.17 o 
  11   4   9      189.00      235.56     43.08 o 
  12   4   9      603.22      573.31     58.52 o 
  13   4   9      951.47     1070.89     80.51 o 
   0   5   9    30779.51    31685.68   1444.32 o 
   1   5   9     3771.98     3651.22    146.16 o 
   2   5   9     5318.43     5395.78    189.77 o 
   3   5   9     1703.35     1642.68     87.84 o 
   4   5   9      888.43      923.17     55.03 o 
   5   5   9     9762.85    10228.87    396.67 o 
   6   5   9      278.57      274.86     39.76 o 
   7   5   9       19.44       30.31     31.64 o 
   8   5   9     4490.96     4186.54    250.76 o 
   9   5   9     4096.61     4036.91    242.46 o 
  10   5   9     7869.52     7612.07    329.42 o 
  11   5   9      465.08      475.05     52.12 o 
  12   5   9      116.41       89.34     40.11 o 
  13   5   9      205.51      185.18     47.46 o 
   1   6   9    25884.28    25194.76    998.52 o 
   2   6   9       96.79      139.71     31.77 o 
   3   6   9     2987.05     2979.14    133.43 o 
   4   6   9     6572.58     6354.87    228.28 o 
   5   6   9     1862.74     2011.70     90.87 o 
   6   6   9     3173.52     3268.15    129.76 o 
   7   6   9     1266.03     1334.82     74.01 o 
   8   6   9      549.96      505.75     48.37 o 
   9   6   9     6903.40     6650.21    344.63 o 
  10   6   9       55.87       88.67     38.07 o 
  11   6   9     3246.00     3402.06    166.74 o 
  12   6   9       54.12       33.17     39.53 o 
   0   7   9     2302.38     2051.16    188.63 o 
   1   7   9     3218.81     3054.13    161.25 o 
   2   7   9     2093.22     2109.81    123.37 o 
   3   7   9     2627.35     2668.93    125.86 o 
   4   7   9      930.61     1016.61     58.63 o 
   5   7   9    29913.61    29993.29   1094.18 o 
   6   7   9     1800.32     2020.57    120.53 o 
   7   7   9      430.90      482.86     52.42 o 
   8   7   9      989.26      949.11     68.39 o 
   9   7   9     4702.59     4629.86    218.07 o 
  10   7   9      230.58      272.71     46.75 o 
  11   7   9      253.28      215.04     45.15 o 
  12   7   9       63.52       22.43     40.55 o 
   1   8   9    10366.28     9634.76    406.86 o 
   2   8   9     5763.12     5504.21    251.46 o 
   3   8   9     6017.47     6136.09    269.70 o 
   4   8   9     8072.78     7553.83    342.24 o 
   5   8   9      212.95      293.31     41.84 o 
   6   8   9     2926.84     3162.20    220.55 o 
   7   8   9     2726.54     2816.97    174.26 o 
   8   8   9      267.89      273.91     41.04 o 
   9   8   9     3890.37     3848.74    210.04 o 
  10   8   9      671.72      681.82     62.41 o 
  11   8   9     1547.05     1621.56    108.85 o 
   0   9   9     9509.88     7787.16    450.23 o 
   1   9   9     5818.43     5246.38    228.12 o 
   2   9   9     2894.80     2631.26    136.34 o 
   3   9   9     2863.19     2810.74    144.84 o 
   4   9   9       28.14       52.70     34.41 o 
   5   9   9     4059.89     3879.38    182.47 o 
   6   9   9     1175.95     1377.00    116.08 o 
   7   9   9      932.20      938.36     76.42 o 
   8   9   9     3423.63     4032.05    388.64 o 
   9   9   9     2066.96     1970.85    123.19 o 
  10   9   9     2015.00     2120.76    139.56 o 
   1  10   9     1325.57     1390.34     75.94 o 
   2  10   9      460.35      366.18     43.52 o 
   3  10   9     6397.72     6281.33    280.12 o 
   4  10   9     2341.42     2412.06    163.45 o 
   5  10   9      197.75      184.55     42.73 o 
   6  10   9      829.18      787.11     70.54 o 
   7  10   9     7689.16     8151.56    380.87 o 
   8  10   9      311.09      247.39     61.51 o 
   9  10   9      477.88      520.41     67.58 o 
   0  11   9      495.18      443.39     66.46 o 
   1  11   9     2287.06     2382.50    116.42 o 
   2  11   9      526.00      549.72     54.13 o 
   3  11   9     4811.47     4489.41    210.86 o 
   4  11   9      626.08      540.34     61.69 o 
   5  11   9      589.33      559.96     68.88 o 
   6  11   9      671.26      661.23     69.08 o 
   7  11   9      617.20      680.33     77.82 o 
   1  12   9      337.87      330.05     51.82 o 
   2  12   9     3066.48     3062.45    162.20 o 
   3  12   9     1081.61     1105.02     80.83 o 
   4  12   9     1046.46     1040.84     75.53 o 
   5  12   9      107.48      102.03     52.95 o 
   0  13   9      685.87      627.97     93.68 o 
   1  13   9      219.51      201.03     49.30 o 
   2  13   9     1564.04     1547.66    108.96 o 
   0   0  10    12860.91    12993.93   1069.13 o 
   2   0  10    22786.90    23002.38   1242.41 o 
   4   0  10    19397.60    19798.69    965.25 o 
   6   0  10    26815.95    27294.60   1796.95 o 
   8   0  10    11010.84    10649.46   1081.11 o 
  10   0  10      729.05      630.47    113.56 o 
  12   0  10      739.76      817.16    141.95 o 
   1   1  10     3490.20     3492.12    142.32 o 
   2   1  10    44082.63    43137.31   1674.97 o 
   3   1  10     3393.12     3397.28    137.94 o 
   4   1  10      331.25      367.85     36.98 o 
   5   1  10      859.75      974.42     54.55 o 
   6   1  10      922.26      887.51     56.09 o 
   7   1  10     3857.29     4047.62    176.94 o 
   8   1  10    10893.77    10915.20    676.61 o 
   9   1  10      746.02      804.46     77.57 o 
  10   1  10      273.20      176.64     49.06 o 
  11   1  10      424.66      398.75     69.21 o 
  12   1  10     7790.26     7481.77    468.50 o 
  13   1  10       35.34       41.78     56.45 o 
   0   2  10    11201.32    11239.77    541.30 o 
   1   2  10     8924.24     9390.91    330.64 o 
   2   2  10     1961.40     1965.17     82.29 o 
   3   2  10    10087.62    10123.66    346.15 o 
   4   2  10    11270.41    11536.84    394.66 o 
   5   2  10     2234.99     2310.86     95.98 o 
   6   2  10     6074.13     6249.71    222.73 o 
   7   2  10     7057.76     7395.60    374.03 o 
   8   2  10     2196.10     2179.02    123.30 o 
   9   2  10       33.06       22.80     32.24 o 
  10   2  10     2774.76     2612.42    156.26 o 
  11   2  10     4534.65     4643.66    390.80 o 
  12   2  10       90.23       53.12     63.22 o 
  13   2  10     1437.02     1433.55    132.57 o 
   1   3  10     2311.19     2494.82    106.25 o 
   2   3  10     2864.48     3045.58    104.40 o 
   3   3  10    11119.34    11579.45    384.64 o 
   4   3  10     9141.70     8972.98    346.71 o 
   5   3  10      426.87      450.06     40.25 o 
   6   3  10     5368.40     5624.82    219.20 o 
   7   3  10     8984.56     8927.90    475.96 o 
   8   3  10     2777.96     2884.10    170.41 o 
   9   3  10      753.09      803.34     72.66 o 
  10   3  10     1488.60     1503.88     95.37 o 
  11   3  10      965.74      921.27     76.71 o 
  12   3  10      413.33      353.70     61.46 o 
  13   3  10      538.69      623.61     77.34 o 
   0   4  10    29328.59    30140.86   1460.16 o 
   1   4  10     2839.36     2858.80    104.63 o 
   2   4  10     2896.45     3071.13    130.17 o 
   3   4  10     1889.38     2053.59     86.88 o 
   4   4  10     1379.35     1408.20     75.58 o 
   5   4  10     1326.67     1421.70     71.11 o 
   6   4  10      584.99      661.56     49.93 o 
   7   4  10      435.71      419.09     45.22 o 
   8   4  10     2353.48     2138.11    115.94 o 
   9   4  10     2029.86     1973.90    117.54 o 
  10   4  10     6835.77     6760.10    361.08 o 
  11   4  10     1186.83     1224.62     80.36 o 
  12   4  10       12.89       -9.85     38.52 o 
  13   4  10      503.98      593.45     71.02 o 
   1   5  10     9972.18    10374.93    367.16 o 
   2   5  10       87.61      120.67     30.03 o 
   3   5  10     1833.28     1829.45     86.31 o 
   4   5  10    10814.08    10893.67    402.58 o 
   5   5  10     1372.82     1406.10     76.01 o 
   6   5  10     7856.09     7860.74    311.63 o 
   7   5  10      879.31      881.23     62.57 o 
   8   5  10      327.78      281.13     39.27 o 
   9   5  10     2384.39     2212.60    108.47 o 
  10   5  10      604.31      594.21     57.76 o 
  11   5  10     1780.94     1988.50    109.98 o 
  12   5  10      185.00      142.81     44.66 o 
   0   6  10     5810.33     5349.10    373.73 o 
   1   6  10     1543.26     1566.85     91.42 o 
   2   6  10      475.42      472.92     40.47 o 
   3   6  10     3258.69     3479.51    129.92 o 
   4   6  10      707.90      692.72     55.97 o 
   5   6  10    30828.87    30256.93   1279.82 o 
   6   6  10      755.50      869.12     62.98 o 
   7   6  10      707.38      702.41     53.88 o 
   8   6  10      469.13      475.90     46.66 o 
   9   6  10     4503.27     4551.09    268.97 o 
  10   6  10     1980.13     1983.10    105.52 o 
  11   6  10      111.97      115.37     41.95 o 
  12   6  10       22.40       11.72     40.84 o 
   1   7  10    24689.03    23651.75   1016.68 o 
   2   7  10     2855.60     2639.86    146.71 o 
   3   7  10     3566.25     3358.03    169.08 o 
   4   7  10      167.31      227.27     42.08 o 
   5   7  10      470.12      504.01     45.56 o 
   6   7  10       21.59       24.05     31.32 o 
   7   7  10      326.31      361.59     44.50 o 
   8   7  10      201.08      184.12     39.02 o 
   9   7  10     7529.05     7484.03    325.16 o 
  10   7  10      556.87      525.57     54.24 o 
  11   7  10     3965.44     4610.04    209.95 o 
   0   8  10     5644.06     5464.85    333.96 o 
   1   8  10     5400.00     5176.71    257.00 o 
   2   8  10     3593.46     3305.40    159.57 o 
   3   8  10       41.74       61.96     33.26 o 
   4   8  10       47.35       74.94     36.40 o 
   5   8  10    13071.73    12890.43    532.51 o 
   6   8  10     1968.99     2280.62    110.13 o 
   7   8  10       10.82       58.35     38.00 o 
   8   8  10     3728.51     3620.58    192.26 o 
   9   8  10     1953.30     2090.88    131.35 o 
  10   8  10      937.43     1020.51     71.78 o 
   1   9  10      457.63      522.01     54.84 o 
   2   9  10     1790.96     1546.25     92.24 o 
   3   9  10     6496.13     6020.67    283.36 o 
   4   9  10     7269.70     7002.63    307.79 o 
   5   9  10       71.97      113.55     40.55 o 
   6   9  10     1962.00     2207.28    208.35 o 
   7   9  10     4760.88     5382.38    331.20 o 
   8   9  10       21.44       29.04     39.93 o 
   9   9  10      114.89      204.86     50.52 o 
   0  10  10     3269.18     3026.94    200.07 o 
   1  10  10     4467.01     4235.77    185.74 o 
   2  10  10      220.31      219.60     39.46 o 
   3  10  10     6286.42     5930.96    265.58 o 
   4  10  10       27.80       30.78     37.19 o 
   5  10  10      198.27      195.81     44.03 o 
   6  10  10        2.59        9.68     38.58 o 
   7  10  10     1347.63     1521.75    100.38 o 
   8  10  10      817.85      912.49     89.90 o 
   1  11  10     1699.54     1659.01    122.97 o 
   2  11  10      906.73      890.82     67.41 o 
   3  11  10     3213.03     3060.55    152.64 o 
   4  11  10      124.83       77.28     43.55 o 
   5  11  10      145.86      135.83     46.79 o 
   6  11  10       73.85       74.29     47.16 o 
   0  12  10      542.95      435.53     83.70 o 
   1  12  10     1008.65      896.95     72.91 o 
   2  12  10     1439.52     1483.42     97.30 o 
   3  12  10     1052.52     1109.78     80.79 o 
   4  12  10      684.07      683.79     65.70 o 
   2   0  11    39774.41    40189.30   2254.10 o 
   4   0  11     2132.49     2352.26    136.35 o 
   6   0  11      612.78      587.96     98.52 o 
   8   0  11    10823.02     9264.15    738.87 o 
  10   0  11      788.33      803.29    108.83 o 
  12   0  11     9757.53     9968.06    809.63 o 
   0   1  11     4004.42     3770.90    230.73 o 
   1   1  11     2373.99     2451.93    130.41 o 
   2   1  11     7311.02     7583.31    327.37 o 
   3   1  11     3546.90     3766.03    151.14 o 
   4   1  11    12979.40    13055.62    452.45 o 
   5   1  11     1554.91     1677.33     71.46 o 
   6   1  11    12310.64    13093.60    656.96 o 
   7   1  11      881.84     1074.18     78.83 o 
   8   1  11     9055.71     7757.36    399.52 o 
   9   1  11       49.09       21.37     34.69 o 
  10   1  11     1370.81     1420.67     92.78 o 
  11   1  11     1548.98     1525.79    106.93 o 
  12   1  11      353.62      530.81     72.12 o 
  13   1  11      579.46      717.46     92.27 o 
   1   2  11     5835.04     6387.90    233.28 o 
   2   2  11    12899.58    12150.76    491.57 o 
   3   2  11     6255.48     6715.88    281.62 o 
   4   2  11     1401.00     1662.67     69.01 o 
   5   2  11     1241.04     1249.77     78.43 o 
   6   2  11     2282.88     2503.02    126.15 o 
   7   2  11     7849.62     7453.40    489.44 o 
   8   2  11     5070.62     4217.58    241.02 o 
   9   2  11     2276.22     2171.71    120.10 o 
  10   2  11       45.34       21.95     38.05 o 
  11   2  11      322.01      315.76     53.13 o 
  12   2  11     2446.67     2650.14    232.35 o 
   0   3  11    20094.32    19642.11   1080.53 o 
   1   3  11     4485.51     4512.05    197.60 o 
   2   3  11      796.49      956.35     50.86 o 
   3   3  11     5136.91     5413.30    251.51 o 
   4   3  11     5625.60     5493.56    223.55 o 
   5   3  11      794.17      916.30     59.10 o 
   6   3  11      560.34      618.16     47.91 o 
   7   3  11     1809.49     1875.50    105.48 o 
   8   3  11     1045.69     1110.70     67.48 o 
   9   3  11      263.44      240.95     42.13 o 
  10   3  11     5048.35     4859.88    238.41 o 
  11   3  11     3037.24     2889.20    168.73 o 
  12   3  11       90.14       93.53     51.71 o 
   1   4  11     1622.37     1871.49     77.69 o 
   2   4  11      192.49      249.22     32.64 o 
   3   4  11     4438.28     4344.62    166.36 o 
   4   4  11    15258.19    14979.66    532.11 o 
   5   4  11       54.97       80.79     32.99 o 
   6   4  11    10491.37     9969.28    404.15 o 
   7   4  11     3232.91     3255.58    182.23 o 
   8   4  11     2258.71     1980.23    123.79 o 
   9   4  11      335.65      349.53     45.46 o 
  10   4  11     1217.64     1194.35     84.86 o 
  11   4  11      289.73      310.22     53.87 o 
  12   4  11      436.93      438.27     67.36 o 
   0   5  11    16576.70    16918.92    941.37 o 
   1   5  11     2805.50     2840.36    118.42 o 
   2   5  11     1686.34     1707.08     82.89 o 
   3   5  11     1489.92     1664.14     77.87 o 
   4   5  11      818.11      772.84     60.68 o 
   5   5  11    16759.47    15554.89    601.13 o 
   6   5  11       22.16       43.14     31.95 o 
   7   5  11       70.31       82.18     34.11 o 
   8   5  11     2096.66     2095.35    108.62 o 
   9   5  11     1822.26     1887.11    102.69 o 
  10   5  11     4614.09     4812.53    215.04 o 
  11   5  11       75.96       82.03     41.19 o 
   1   6  11    24878.56    23610.74   1184.72 o 
   2   6  11      318.86      359.28     43.82 o 
   3   6  11     1391.79     1407.53     69.81 o 
   4   6  11     3212.94     3366.39    146.70 o 
   5   6  11      906.80      997.04     61.53 o 
   6   6  11     1034.82     1140.09     71.68 o 
   7   6  11        1.06       12.19     32.24 o 
   8   6  11      125.56      123.05     36.52 o 
   9   6  11     6320.83     6254.68    283.71 o 
  10   6  11       55.54       57.82     36.08 o 
  11   6  11     3283.67     3519.10    166.72 o 
   0   7  11     2443.45     2388.29    238.58 o 
   1   7  11     1713.93     1815.24     98.92 o 
   2   7  11      732.55      722.46     57.19 o 
   3   7  11     1806.56     1673.30    102.43 o 
   4   7  11      241.50      203.91     40.49 o 
   5   7  11    22644.82    22544.29    864.94 o 
   6   7  11      754.07      812.05     63.47 o 
   7   7  11      550.89      500.36     50.60 o 
   8   7  11     1269.70     1234.57     74.10 o 
   9   7  11     2157.77     2299.57    117.26 o 
  10   7  11      179.93      203.80     43.51 o 
   1   8  11     7343.19     6918.70    351.57 o 
   2   8  11     3777.76     3517.15    168.37 o 
   3   8  11     3627.82     3342.32    165.92 o 
   4   8  11     5296.19     5182.02    264.42 o 
   5   8  11       63.83      104.31     40.85 o 
   6   8  11     1467.28     1644.53     97.92 o 
   7   8  11     1394.08     1751.29    102.99 o 
   8   8  11       91.50      101.79     41.51 o 
   9   8  11     2787.91     3231.70    177.79 o 
   0   9  11     6395.66     5683.60    350.53 o 
   1   9  11     4357.77     4016.25    182.68 o 
   2   9  11     2817.89     2460.89    130.09 o 
   3   9  11     1519.70     1538.91     91.01 o 
   4   9  11       19.12       36.60     37.20 o 
   5   9  11     1592.00     1714.18    103.71 o 
   6   9  11      809.85      912.08     74.01 o 
   7   9  11      408.08      482.34     60.16 o 
   8   9  11     2989.88     3437.24    189.91 o 
   1  10  11      838.31      789.94     62.83 o 
   2  10  11      130.54       84.27     36.00 o 
   3  10  11     4947.17     4867.78    226.41 o 
   4  10  11     2243.07     2248.16    130.53 o 
   5  10  11      263.86      224.68     47.27 o 
   6  10  11      725.24      781.04     72.88 o 
   7  10  11     4905.48     6037.02    338.42 o 
   0  11  11      268.81      213.40     61.14 o 
   1  11  11     2495.81     2478.16    142.44 o 
   2  11  11      393.51      443.29     50.67 o 
   3  11  11     3679.25     3709.09    173.87 o 
   4  11  11      205.07      190.17     52.03 o 
   5  11  11      291.82      275.07     55.29 o 
   0   0  12     1740.80     1441.76    284.70 o 
   2   0  12    12232.61    12802.70    672.52 o 
   4   0  12     7543.75     6977.19    383.31 o 
   6   0  12    11782.15    13208.47   1450.27 o 
   8   0  12    14794.16    12798.08   1041.93 o 
  10   0  12     1890.00     1685.21    222.56 o 
  12   0  12      214.81      277.12     77.27 o 
   1   1  12     5391.14     5597.81    234.19 o 
   2   1  12    23460.98    24096.95    877.01 o 
   3   1  12     1030.59     1125.29     60.37 o 
   4   1  12     1269.43     1164.39     69.31 o 
   5   1  12      321.69      302.65     39.80 o 
   6   1  12     1459.41     1518.23    106.21 o 
   7   1  12     3270.77     3799.91    359.77 o 
   8   1  12     4674.34     4642.20    248.29 o 
   9   1  12     2010.03     2182.87    180.94 o 
  10   1  12      419.28      364.47     59.14 o 
  11   1  12      472.75      417.86     59.32 o 
  12   1  12     5314.28     5588.43    308.65 o 
   0   2  12     8528.93     8140.45    407.94 o 
   1   2  12     2873.21     2980.33    149.76 o 
   2   2  12      970.78      991.29     56.62 o 
   3   2  12    10499.26    10135.43    406.79 o 
   4   2  12     6540.96     6347.25    316.08 o 
   5   2  12     6942.07     6895.34    266.86 o 
   6   2  12     6254.49     6266.93    291.77 o 
   7   2  12     1414.64     1521.80    133.67 o 
   8   2  12      775.83      919.45     74.02 o 
   9   2  12       22.90       48.58     40.63 o 
  10   2  12     2518.86     2408.75    141.15 o 
  11   2  12     3133.77     2978.72    222.56 o 
  12   2  12       12.08       64.76     51.12 o 
   1   3  12     3304.72     3404.51    136.71 o 
   2   3  12     3295.33     3286.33    144.95 o 
   3   3  12     5657.92     5678.57    252.73 o 
   4   3  12    12422.75    11263.03    446.85 o 
   5   3  12      331.55      360.61     42.66 o 
   6   3  12     6611.79     6475.43    461.74 o 
   7   3  12     8484.33     8474.95    653.50 o 
   8   3  12     2282.81     2196.58    132.84 o 
   9   3  12     1507.61     1396.88     94.81 o 
  10   3  12      182.48      109.65     44.67 o 
  11   3  12      515.68      592.30     65.33 o 
   0   4  12    32631.89    35630.52   2418.14 o 
   1   4  12     5207.88     5244.56    223.98 o 
   2   4  12     3021.74     3189.58    181.02 o 
   3   4  12     2279.42     2172.81    116.37 o 
   4   4  12     1723.13     1589.80     91.85 o 
   5   4  12     1736.59     1508.24     86.86 o 
   6   4  12      142.44      202.62     40.15 o 
   7   4  12      794.65      723.30     59.21 o 
   8   4  12     3276.37     3150.97    155.21 o 
   9   4  12      568.72      639.45     59.61 o 
  10   4  12     5999.36     5784.52    281.70 o 
  11   4  12     1408.34     1431.48    105.85 o 
   1   5  12     6267.55     6573.46    284.17 o 
   2   5  12      856.76      771.65     56.63 o 
   3   5  12     3596.55     3508.47    142.45 o 
   4   5  12    10061.42     9060.37    422.09 o 
   5   5  12       97.31      120.78     36.53 o 
   6   5  12     5932.31     5630.09    244.67 o 
   7   5  12     1451.80     1549.23     88.73 o 
   8   5  12      603.98      613.14     60.08 o 
   9   5  12     2717.17     2669.68    133.28 o 
  10   5  12      696.98      626.51     63.05 o 
  11   5  12      796.09      899.45     83.76 o 
   0   6  12     3986.37     3998.50    603.49 o 
   1   6  12     1471.75     1555.86     86.07 o 
   2   6  12      626.22      677.67     77.91 o 
   3   6  12     1749.41     1630.97     97.42 o 
   4   6  12     1117.44     1214.17     70.29 o 
   5   6  12    16529.42    15645.93    670.69 o 
   6   6  12      126.37      147.76     37.23 o 
   7   6  12      178.88      138.72     38.41 o 
   8   6  12      162.41      157.65     41.97 o 
   9   6  12     2444.20     2469.91    127.83 o 
  10   6  12      816.87      843.82     74.26 o 
   1   7  12    11269.08    10537.23    711.97 o 
   2   7  12      699.37      710.63     59.61 o 
   3   7  12     1493.78     1499.51    103.34 o 
   4   7  12     1391.30     1461.71    103.34 o 
   5   7  12      828.92      907.59     66.83 o 
   6   7  12      489.21      553.15     55.22 o 
   7   7  12       79.45      157.31     42.74 o 
   8   7  12      305.51      333.52     46.15 o 
   9   7  12     3485.25     3834.57    175.52 o 
   0   8  12     3606.70     3381.26    364.96 o 
   1   8  12     1661.09     1601.57     97.52 o 
   2   8  12     2431.91     2361.69    127.31 o 
   3   8  12      113.24      140.93     38.51 o 
   4   8  12       62.26       88.84     38.48 o 
   5   8  12     5407.05     5973.24    294.29 o 
   6   8  12      834.06      983.02     78.83 o 
   7   8  12       84.22      117.60     47.26 o 
   8   8  12     2366.45     2698.03    178.93 o 
   1   9  12      707.48      687.59     58.26 o 
   2   9  12     1554.23     1566.27     92.01 o 
   3   9  12     2834.90     2784.59    146.09 o 
   4   9  12     2705.26     2774.94    152.24 o 
   5   9  12       14.14       78.33     42.13 o 
   6   9  12     1193.11     1494.42    111.61 o 
   7   9  12     2253.33     2726.75    199.17 o 
   0  10  12     1669.17     1511.43    140.07 o 
   1  10  12     2400.67     2270.69    118.95 o 
   2  10  12      123.83      114.77     39.11 o 
   3  10  12     2252.73     2156.53    125.50 o 
   4  10  12       48.88      103.32     41.47 o 
   5  10  12      489.58      440.36     57.51 o 
   1  11  12      419.73      386.38     49.44 o 
   2  11  12      691.73      693.94     62.11 o 
   2   0  13    24283.31    21012.19   1788.51 o 
   4   0  13     7817.61     7218.61    434.91 o 
   6   0  13     3661.01     3661.81    406.72 o 
   8   0  13     2690.52     3090.72    559.01 o 
  10   0  13      367.81      502.76     91.30 o 
   0   1  13     3733.32     3553.02    236.72 o 
   1   1  13     1631.92     1462.66     85.34 o 
   2   1  13     9433.20     8953.51    420.85 o 
   3   1  13     5066.96     5110.34    194.73 o 
   4   1  13     4017.01     3570.07    156.34 o 
   5   1  13     6096.86     5624.88    249.54 o 
   6   1  13     8924.46     8419.54    396.52 o 
   7   1  13      944.60     1040.07     72.19 o 
   8   1  13     6081.26     5398.34    331.53 o 
   9   1  13      112.64      151.36     49.68 o 
  10   1  13     1088.95     1201.17     98.79 o 
  11   1  13      712.22      740.03     86.78 o 
   1   2  13    11480.92    10886.18    441.51 o 
   2   2  13    10953.56    11114.59    454.42 o 
   3   2  13     4213.07     4186.63    196.77 o 
   4   2  13     1937.40     1966.69    148.76 o 
   5   2  13      824.23      814.01     62.56 o 
   6   2  13      874.96      873.92     64.19 o 
   7   2  13     7350.75     7789.68    531.36 o 
   8   2  13     2009.25     1965.47    127.04 o 
   9   2  13     5104.38     4986.76    275.04 o 
  10   2  13        6.98       34.67     49.00 o 
  11   2  13      998.76     1029.30     96.87 o 
   0   3  13    20807.73    21221.67   1988.10 o 
   1   3  13     4752.35     4827.72    294.76 o 
   2   3  13     1081.42     1028.98     65.63 o 
   3   3  13     8205.29     7748.62    367.07 o 
   4   3  13     2820.19     2712.77    137.25 o 
   5   3  13     2618.47     2336.46    125.28 o 
   6   3  13     1123.36     1204.65     84.52 o 
   7   3  13     1817.98     1714.25    103.03 o 
   8   3  13     1064.38     1168.72     87.05 o 
   9   3  13      178.90       90.65     45.97 o 
  10   3  13     4474.69     4695.69    233.77 o 
   1   4  13      366.53      391.56     45.78 o 
   2   4  13     2058.85     1953.24    115.41 o 
   3   4  13     5064.18     4534.98    204.90 o 
   4   4  13    13541.41    12583.17    514.50 o 
   5   4  13      155.17      158.50     38.84 o 
   6   4  13     6735.03     6375.14    306.65 o 
   7   4  13     3789.08     3843.14    196.68 o 
   8   4  13     1242.21     1208.67     90.68 o 
   9   4  13      336.76      362.70     55.50 o 
  10   4  13      689.12      715.79     74.66 o 
   0   5  13    12016.11     9592.67    937.58 o 
   1   5  13     2710.10     2757.48    196.16 o 
   2   5  13     1785.48     1560.95     99.30 o 
   3   5  13      527.07      540.98     50.50 o 
   4   5  13     1124.48      982.64     72.02 o 
   5   5  13     7757.60     7342.89    306.68 o 
   6   5  13      800.43      786.49     64.02 o 
   7   5  13      337.22      322.69     47.70 o 
   8   5  13     1485.52     1568.35     95.88 o 
   9   5  13     1426.89     1402.27     92.79 o 
  10   5  13     2325.13     2567.07    159.06 o 
   1   6  13     9025.72     7891.49    398.10 o 
   2   6  13      387.32      366.87     55.21 o 
   3   6  13     1881.64     1764.30    116.76 o 
   4   6  13      571.62      541.10     67.58 o 
   5   6  13      573.09      605.00     61.35 o 
   6   6  13      550.98      575.54     58.17 o 
   7   6  13      778.25      860.49     67.11 o 
   8   6  13      297.81      367.20     50.22 o 
   9   6  13     3516.99     3878.74    188.17 o 
   0   7  13      684.23      824.92     97.54 o 
   1   7  13      835.42      896.29     71.22 o 
   2   7  13      424.84      480.09     54.73 o 
   3   7  13      880.66      771.63     69.64 o 
   4   7  13      319.54      264.56     50.24 o 
   5   7  13     7804.76     7688.30    393.01 o 
   6   7  13       44.42       51.58     48.21 o 
   7   7  13      247.02      305.19     53.61 o 
   8   7  13      608.30      795.93     75.72 o 
   1   8  13     1988.85     1912.36    114.55 o 
   2   8  13     1028.05     1172.71     93.85 o 
   3   8  13     1291.81     1308.20     85.57 o 
   4   8  13     1524.61     1564.30     99.31 o 
   5   8  13      218.48      309.32     53.67 o 
   6   8  13      900.11     1020.29     85.28 o 
   7   8  13      758.47      869.91     89.55 o 
   0   9  13     1091.30     1074.74    105.89 o 
   1   9  13     1122.20     1146.60     75.88 o 
   2   9  13      879.00      938.82     74.76 o 
   3   9  13      508.47      532.57     56.50 o 
   4   9  13       49.32       31.25     40.44 o 
   5   9  13     1130.44     1258.29     92.33 o 
   1  10  13      325.76      364.59     47.80 o 
   2  10  13      127.23      163.95     42.21 o 
   3  10  13     1972.56     2139.20    126.24 o 
   0   0  14     8426.28     7592.83    653.96 o 
   2   0  14     5173.67     5295.06    497.53 o 
   4   0  14     3970.76     3594.20    218.82 o 
   6   0  14     7167.56     6588.79    450.13 o 
   8   0  14     6931.47     6858.81    468.11 o 
  10   0  14     1183.76     1613.26    295.94 o 
   1   1  14     4031.34     3897.95    172.96 o 
   2   1  14    10648.00     9233.28    422.92 o 
   3   1  14     1452.79     1491.08     81.68 o 
   4   1  14     4457.81     4105.26    204.63 o 
   5   1  14      201.74      173.66     40.40 o 
   6   1  14      765.52      801.89     67.26 o 
   7   1  14     2958.17     2982.22    174.93 o 
   8   1  14     2428.91     2911.85    295.20 o 
   9   1  14     1157.37     1242.74    107.19 o 
  10   1  14      544.25      747.58    127.32 o 
   0   2  14     4153.41     4087.43    271.15 o 
   1   2  14     2441.22     2391.82    115.09 o 
   2   2  14      553.29      482.91     47.62 o 
   3   2  14     9215.09     8756.49    396.61 o 
   4   2  14     2937.71     2563.38    136.05 o 
   5   2  14     5689.14     5201.75    260.05 o 
   6   2  14     2807.45     2588.54    136.69 o 
   7   2  14     1572.06     1618.70    123.18 o 
   8   2  14      451.40      480.62     61.07 o 
   9   2  14      370.44      389.20     68.22 o 
  10   2  14     1345.34     1842.73    193.76 o 
   1   3  14     5241.59     5098.12    267.10 o 
   2   3  14     3749.06     3774.39    168.70 o 
   3   3  14     3586.51     3401.20    165.15 o 
   4   3  14     5477.45     5309.56    237.19 o 
   5   3  14      422.32      359.47     52.66 o 
   6   3  14     3792.39     3717.41    189.14 o 
   7   3  14     4957.73     5110.38    240.32 o 
   8   3  14     2175.41     2108.09    132.94 o 
   9   3  14     1697.93     1760.55    116.96 o 
   0   4  14    15483.95    13842.13   1141.44 o 
   1   4  14     3213.47     3060.76    199.54 o 
   2   4  14     3480.97     3470.31    207.29 o 
   3   4  14      759.51      698.31     58.88 o 
   4   4  14     2780.06     2482.66    129.89 o 
   5   4  14     2322.55     2340.37    121.74 o 
   6   4  14     1793.79     1846.40    101.82 o 
   7   4  14      206.51      181.32     48.63 o 
   8   4  14     2682.48     2818.67    156.87 o 
   9   4  14      501.08      629.24     76.99 o 
   1   5  14     4869.55     4614.12    310.76 o 
   2   5  14     2627.07     2438.46    144.89 o 
   3   5  14     2822.36     2410.18    150.76 o 
   4   5  14     4619.95     4251.74    192.31 o 
   5   5  14        1.24      -16.68     34.60 o 
   6   5  14     2510.51     2648.74    135.88 o 
   7   5  14     1246.54     1436.85     91.61 o 
   8   5  14      820.60      862.12     77.40 o 
   0   6  14      940.22      881.52    123.89 o 
   1   6  14     1393.72     1412.47     98.39 o 
   2   6  14       83.29       90.09     43.53 o 
   3   6  14     2243.72     1953.08    130.54 o 
   4   6  14      568.08      622.56     70.98 o 
   5   6  14     7658.08     7740.12    390.69 o 
   6   6  14      223.61      272.45     54.39 o 
   7   6  14      768.98      890.17     77.93 o 
   8   6  14      285.12      416.10    135.05 o 
   1   7  14     4213.54     3804.70    221.26 o 
   2   7  14      252.45      249.17     53.38 o 
   3   7  14     1191.97     1191.32     99.13 o 
   4   7  14      483.98      477.29     66.54 o 
   5   7  14      300.00      339.42     60.21 o 
   6   7  14      140.72       93.09     51.99 o 
   0   8  14     2046.57     1838.37    168.97 o 
   1   8  14      650.68      693.32     73.60 o 
   2   8  14      517.43      516.78     68.47 o 
   3   8  14      297.73      267.75     55.64 o 
   4   8  14      116.99      113.63     49.12 o 
   5   8  14     1665.45     1855.13    127.11 o 
   1   9  14      276.03      314.89     53.15 o 
   2   9  14      571.46      537.87     70.49 o 
   3   9  14     1341.05     1496.06    113.70 o 
   2   0  15     7066.39     6341.75    401.70 o 
   4   0  15     3004.26     2876.96    205.10 o 
   6   0  15     2877.03     2658.64    229.34 o 
   8   0  15     1613.49     1930.61    177.71 o 
   0   1  15     4836.85     4514.21    287.71 o 
   1   1  15      727.68      728.29     56.47 o 
   2   1  15     2039.78     2238.48    143.05 o 
   3   1  15     2816.57     2622.29    139.64 o 
   4   1  15     2076.04     1997.19    117.95 o 
   5   1  15     1386.99     1281.47     91.93 o 
   6   1  15     2428.98     2343.32    123.75 o 
   7   1  15      354.77      395.13     58.44 o 
   8   1  15     2072.81     2147.45    147.22 o 
   1   2  15     3536.79     3659.85    230.05 o 
   2   2  15     2857.59     2708.65    144.18 o 
   3   2  15     2609.90     2478.61    128.59 o 
   4   2  15     2258.53     2327.76    121.85 o 
   5   2  15      492.50      474.71     53.50 o 
   6   2  15     1788.03     1904.49    114.73 o 
   7   2  15     3572.19     3722.23    231.28 o 
   8   2  15     1647.36     1942.07    158.17 o 
   0   3  15     9901.04    10040.29   1119.05 o 
   1   3  15     1859.86     1909.92    102.23 o 
   2   3  15      969.82     1015.20     67.38 o 
   3   3  15     2620.12     2727.62    130.63 o 
   4   3  15     2164.05     1980.83    125.33 o 
   5   3  15     2721.36     2751.84    144.25 o 
   6   3  15     1495.19     1483.40    103.62 o 
   7   3  15      441.83      451.21     63.00 o 
   8   3  15      539.26      614.12     71.76 o 
   1   4  15     2130.10     2346.67    163.07 o 
   2   4  15     3440.65     3460.24    174.02 o 
   3   4  15     1949.06     1993.85    112.03 o 
   4   4  15     4986.03     4886.06    221.37 o 
   5   4  15        5.10        9.73     40.84 o 
   6   4  15     2887.45     3095.02    172.56 o 
   7   4  15      839.86      941.41     82.09 o 
   0   5  15     4933.57     4165.07    376.58 o 
   1   5  15     1641.69     1633.11    144.28 o 
   2   5  15     1809.85     1668.68    111.91 o 
   3   5  15      348.71      424.70     62.57 o 
   4   5  15      995.78      967.33     85.62 o 
   5   5  15     3932.28     4118.98    201.09 o 
   6   5  15     1166.13     1455.66     89.73 o 
   7   5  15      475.08      487.59     65.21 o 
   1   6  15     4032.09     3881.01    225.48 o 
   2   6  15      911.17      967.80     84.82 o 
   3   6  15     2006.31     2015.25    136.33 o 
   4   6  15      531.06      550.78     66.33 o 
   5   6  15      193.39      152.13     53.04 o 
   6   6  15      293.55      350.16     64.54 o 
   0   7  15      250.52      247.44     72.27 o 
   1   7  15     1255.86     1316.22    110.82 o 
   2   7  15      463.78      497.04     67.15 o 
   3   7  15     1567.64     1542.33    117.36 o 
   4   7  15       59.30       37.37     48.27 o 
   1   8  15      403.11      451.97     58.29 o 
   2   8  15      634.10      721.21     90.21 o 
   0   0  16     7687.88     7520.90    593.02 o 
   2   0  16     1929.85     2018.21    201.18 o 
   4   0  16     1808.71     1849.35    167.85 o 
   6   0  16     1992.25     2052.87    177.56 o 
   1   1  16      827.06      962.76     65.25 o 
   2   1  16     2993.84     3022.01    152.08 o 
   3   1  16      666.64      728.06     63.81 o 
   4   1  16     2411.03     2316.18    126.65 o 
   5   1  16      256.79      261.60     47.85 o 
   6   1  16     1801.95     1772.49    120.38 o 
   7   1  16      684.28      691.08     82.59 o 
   0   2  16     3668.78     4062.19    285.70 o 
   1   2  16     1339.87     1282.87     83.28 o 
   2   2  16      224.28      179.66     43.39 o 
   3   2  16     1949.15     1908.17    111.38 o 
   4   2  16     1300.52     1384.10     98.71 o 
   5   2  16     1653.55     1611.93    106.64 o 
   6   2  16      775.75      884.34     82.44 o 
   7   2  16      587.48      683.19    107.18 o 
   1   3  16     1693.18     1778.48    147.59 o 
   2   3  16     2625.99     2792.95    152.88 o 
   3   3  16     1335.21     1393.53     98.51 o 
   4   3  16     1291.75     1373.26    103.95 o 
   5   3  16       86.38      103.71     45.79 o 
   6   3  16     1353.64     1509.92    106.67 o 
   0   4  16     3312.43     3490.95    353.34 o 
   1   4  16      579.84      699.84     75.36 o 
   2   4  16     1847.26     1981.64    148.16 o 
   3   4  16      170.73      212.35     53.78 o 
   4   4  16     1291.13     1392.72     97.64 o 
   5   4  16     1739.74     1956.34    121.87 o 
   1   5  16     1466.92     1688.00    124.02 o 
   2   5  16     1792.96     1838.91    121.09 o 
   3   5  16     1505.88     1658.25    125.19 o 
   4   5  16     1637.45     1766.99    122.23 o 
   0   6  16      732.20      762.89    126.47 o 
   1   6  16     1472.06     1662.19    166.87 o 
   2   6  16      278.51      276.47     58.39 o 
   3   6  16     1744.37     1838.66    133.10 o 
   2   0  17     2692.82     2969.14    207.47 o 
   4   0  17     2504.22     2621.25    199.44 o 
   0   1  17     4101.79     4536.55    269.43 o 
   1   1  17      292.14      338.20     50.41 o 
   2   1  17      562.51      647.04     63.11 o 
   3   1  17      462.28      501.57     58.63 o 
   4   1  17     1409.29     1582.17    103.10 o 
   1   2  17     1487.33     1598.03    101.47 o 
   2   2  17     1465.74     1875.13    109.95 o 
   3   2  17      822.79      870.61     78.81 o 
   4   2  17      434.04      482.97     62.66 o 
   0   3  17     1095.75     1135.33    158.59 o 
   1   3  17      645.89      662.55     79.39 o 
   2   3  17      525.46      630.46     74.20 o 
   3   3  17      711.32      706.52     80.44 o 
   1   4  17      462.24      473.57     66.81 o 
   2   4  17     2240.61     2435.36    175.59 o 
                                                 
